# Supplementary material for: Overexpressing GmCGS2 Improves Total Amino Acid and Protein Content in Soybean Seed
Source: Int J Mol Sci. 2023 Sep 15;24(18):14125. doi: 10.3390/ijms241814125 (PMC10532240; doi:10.3390/ijms241814125)
Supplement: Supplementary file 1 [file ijms-24-14125-s001.zip]

Archive with 6 entries (6 files):
- Figure S1.jpg
- Figure S2.jpg
- Figure S3 (2).jpg
- Supplementary table 1.xlsx
- Supplementary table 2.xlsx
- Supplementary table 3.xlsx
