# Supplementary material for: Overexpressing GmCGS2 Improves Total Amino Acid and Protein Content in Soybean Seed
Source: Int J Mol Sci. 2023 Sep 15;24(18):14125. doi: 10.3390/ijms241814125 (PMC10532240; doi:10.3390/ijms241814125)
Supplement: Supplementary file 1 [file ijms-24-14125-s001.zip › Supplementary table 1.xlsx]

## Sheet: Supplementary table 1
Supplementary table 1. Primers used in this study
Gene name	Primers sequences
actin-F	GTCCTTTCAGGAGGTACAACC
actin-R	CCACATCTGCTGGAAGGTGC
CGS1 qRT-PCR-F	TTACCACCCCTGTGCTGAAC
CGS1 qRT-PCR-R	TGATTCAGCCCCCTCCAATATAC
CGS2 qRT-PCR-F	AGGTGGTTTCGCAAATTCGG
CGS2 qRT-PCR-R	TGTTCAGGGTGTGCCTCTAA
CGS2-3301-F	GACCAGCTCCAGCTCCAGATGGCCGTTTC
CGS2-3301-R	TATTATGGAGAAAGCTTGCTATATAGCTTCCAG
CGS2-101-F	GCTCTAGAATGGCCGTTTCGAGCTCGCA
CGS2-101-R	CGAGCTCCTATATAGCTTCCAGAGCTT
Positive plants identification-F	AAAGGAAAGGCCATCGTTGAA
Positive plants identification-R	CAGAACCACCGTCGTTGGGT
GLYMA.18G080000-F	GACATCGTAGGTGCTGTGAGG
GLYMA.18G080000-R	TGAATCAACAGCGCCAAGAC
GLYMA.06G050100-F	TGAAGACTGGTGCCCAAAGAA
GLYMA.06G050100-R	AGCAGAGGCCTAAGGTACAAG
GLYMA.02G299900-F	AGAACCTAGCGAACTTCAGGG
GLYMA.02G299900-R	GGTTGTGGTGAACCTGAAGAAA
GLYMA.20G148900-F	TTGAGGCTGGTGCTGACTTA
GLYMA.20G148900-R	CACGCAGGAGTTTCTATGCC
GLYMA.13G001200-F	CACCTTCGTGGACATCAGTG
GLYMA.13G001200-R	CGGAATGTTTGCGACCTTCA
GLYMA.18G002800-F	ATTTGGCGACAGTGGATGTG
GLYMA.18G002800-R	TGAGAAATCGTCGGTCTGCT
GLYMA.17G238200-F	TGGTCTCATTGCTGTGTCAAAT
GLYMA.17G238200-R	CCAACCTCCATGAAGCCATTTT
GLYMA.06G043000-F	TCACCACTAATAGGTGCAGGG
GLYMA.06G043000-R	ATCACATACTCCACTGCCTCC
GLYMA.18G278800-F	TTTAGCTTGCTTTTGTCCAGCA
GLYMA.18G278800-R	GCACTACCATCGCAGCCT
