# Supplementary material for: Overexpressing GmCGS2 Improves Total Amino Acid and Protein Content in Soybean Seed
Source: Int J Mol Sci. 2023 Sep 15;24(18):14125. doi: 10.3390/ijms241814125 (PMC10532240; doi:10.3390/ijms241814125)
Supplement: Supplementary file 1 [file ijms-24-14125-s001.zip › Supplementary table 2.xlsx]

## Sheet: Sheet1
Supplementary table 2. Summary of the transcriptome sequencing data quality
Sample	Raw reads	Clean reads	Error rate (%)	GC (%)	Total mapped (%)	Uniquely mapped (%)	Multiple mapped (%)
WT_15d_1	43160452	41318232	0.03	44.29	38441385(93.04%)	37723177(91.3%)	718208(1.74%)
WT_15d_2	45880618	43754614	0.03	44.92	40759665(93.16%)	40008497(91.44%)	751168(1.72%)
WT_15d_3	47946414	45761022	0.03	44.45	42683433(93.27%)	41850862(91.46%)	832571(1.82%)
OE10_15d_1	46250142	44499672	0.03	44.01	41715393(93.74%)	41045914(92.24%)	669479(1.5%)
OE10_15d_2	41368374	40587578	0.03	44.21	38184462(94.08%)	37566619(92.56%)	617843(1.52%)
OE10_15d_3	47494166	45321910	0.03	43.31	42773173(94.38%)	42069833(92.82%)	703340(1.55%)
WT_55d_1	45569292	41887970	0.03	45.68	39634601(94.62%)	36167621(86.34%)	3466980(8.28%)
WT_55d_2	47433960	45193794	0.03	45.86	43258498(95.72%)	39677814(87.79%)	3580684(7.92%)
WT_55d_3	46824682	44685530	0.03	45.58	42869633(95.94%)	39258535(87.86%)	3611098(8.08%)
OE10_55d_1	46340554	45326940	0.03	45.79	43855692(96.75%)	40048606(88.35%)	3807086(8.4%)
OE10_55d_2	45299950	44247978	0.03	45.52	42684654(96.47%)	39111598(88.39%)	3573056(8.08%)
OE10_55d_3	53983242	52833072	0.03	45.11	50522076(95.63%)	46148657(87.35%)	4373419(8.28%)
WT_75d_1	46565874	45501988	0.03	45.2	42869329(94.21%)	39171195(86.09%)	3698134(8.13%)
WT_75d_2	46568648	44744260	0.03	45.78	41806854(93.44%)	38335819(85.68%)	3471035(7.76%)
WT_75d_3	44610962	43319706	0.03	45.95	40814464(94.22%)	37210605(85.9%)	3603859(8.32%)
OE10_75d_1	47732508	45881740	0.03	46.39	43502900(94.82%)	39207166(85.45%)	4295734(9.36%)
OE10_75d_2	46897700	44510124	0.03	46.55	42378579(95.21%)	38462046(86.41%)	3916533(8.8%)
OE10_75d_3	51701014	48706086	0.03	46.19	46441464(95.35%)	42073548(86.38%)	4367916(8.97%)
