# Supplementary material for: Overexpressing GmCGS2 Improves Total Amino Acid and Protein Content in Soybean Seed
Source: Int J Mol Sci. 2023 Sep 15;24(18):14125. doi: 10.3390/ijms241814125 (PMC10532240; doi:10.3390/ijms241814125)
Supplement: Supplementary file 1 [file ijms-24-14125-s001.zip › Supplementary table 3.xlsx]

## Sheet: OE10_R6vsWT_R6_deg (1)
Supplementary table 3. Summary of RNA-seq data
OE10_15D vs WT_15D														OE10_55D vs WT_55D														OE10_75D vs WT_75D
gene_id	OE10_15D_1	OE10_15D_2	OE10_15D5_3	WT_15D_1	WT_15D_2	WT_15D_3	OE10_15D	WT_15D	log2FoldChange	pvalue	padj	gene_description	tf_family	gene_id	OE10_55D_1	OE10_55D_2	OE10_55D_3	WT_55D_1	WT_55D_2	WT_55D_3	OE10_55D	WT_55D	log2FoldChange	pvalue	padj	gene_description	tf_family	gene_id	OE10_75D_1	OE10_75D_2	OE10_75D_3	WT_75D_1	WT_75D_2	WT_75D_3	OE10_75D	WT_75D	log2FoldChange	pvalue	padj	gene_description	tf_family
GLYMA_06G268700	981.895	1076.43	966.078	13.9485	13.7833	11.9538	1008.13	13.2285	6.25462	3.46989e-119	1.45527e-114	hypothetical protein && Q40392.1 RecName: Full=TMV resistance protein N	TIR	GLYMA_19G236600	5481.55	4764.17	6578.6	845.941	796.574	753.248	5608.11	798.588	2.81281	1.22423e-140	4.46869e-136	hypothetical protein && Q8RVH5.1 RecName: Full=Basic 7S globulin 2; AltName: Full=SBg7S; Short=Bg; Contains: RecName: Full=Basic 7S globulin 2 high kDa subunit; Contains: RecName: Full=Basic 7S globulin 2 low kDa subunit; Flags: Precursor	-	GLYMA_18G069900	717.35	610.021	665.473	18.309	14.3944	25.7882	664.281	19.4972	5.09825	1.61359e-99	5.27757e-95	hypothetical protein && -	-
GLYMA_19G020100	845.603	839.138	812.967	70.7388	65.9627	53.3323	832.569	63.3446	3.71919	1.78455e-94	3.7422e-90	hypothetical protein && P42055.2 RecName: Full=Mitochondrial outer membrane protein porin of 34 kDa; AltName: Full=POM 34; AltName: Full=Voltage-dependent anion-selective channel protein; Short=VDAC	-	GLYMA_07G199800	110.213	107.712	143.013	1206.89	1115.59	1284.72	120.313	1202.4	-3.31098	3.00376e-136	5.48216e-132	hypothetical protein && Q9SGN6.1 RecName: Full=MACPF domain-containing protein NSL1; AltName: Full=Protein NECROTIC SPOTTED LESIONS 1; Short=Protein NSL1	-	GLYMA_14G136300	599.372	547.12	861.612	11.3342	20.692	21.0126	669.368	17.6796	5.25081	5.07396e-83	8.29771e-79	hypothetical protein && Q9SR43.1 RecName: Full=Phytochromobilin:ferredoxin oxidoreductase, chloroplastic; AltName: Full=PFB synthase; AltName: Full=PPhiB synthase; AltName: Full=Phytochromobilin synthase; Flags: Precursor	-
GLYMA_12G204400	7096.1	7399.08	8659.14	983.369	1143.03	1229.4	7718.11	1118.6	2.78634	8.12301e-90	1.1356e-85	hypothetical protein && Q75VR0.1 RecName: Full=Two pore calcium channel protein 1B; AltName: Full=Voltage-dependent calcium channel protein TPC1B; Short=NtTPC1B	Ion_trans	GLYMA_15G119700	12580.9	10061.7	10842.5	2708.8	2398.42	2517.49	11161.7	2541.57	2.135	1.05854e-113	1.28796e-109	hypothetical protein && P24337.1 RecName: Full=Hydrophobic seed protein; Short=HPS; AltName: Allergen=Gly m 1	-	GLYMA_16G142300	1951.91	2050.81	1879.33	398.439	424.636	449.861	1960.68	424.312	2.20843	7.90276e-67	8.61585e-63	hypothetical protein && Q12010.1 RecName: Full=Probable vacuolar amino acid transporter YPQ1; AltName: Full=PQ-loop repeat-containing protein 1	-
GLYMA_19G227800	9269.8	8434.52	11230.4	624.693	1001.26	882.741	9644.91	836.23	3.52766	2.16022e-89	2.26499e-85	hypothetical protein && C7G304.1 RecName: Full=Galactinol synthase 2; Short=GolS-2; Short=SlGolS2	Glyco_transf_8	GLYMA_07G212400	70.7028	80.7838	75.2265	784.479	716.336	899.103	75.5711	799.973	-3.4042	2.08675e-109	1.90427e-105	hypothetical protein && Q9SZ06.1 RecName: Full=Ethylene-responsive transcription factor ERF109	AP2	GLYMA_19G164900	142185	158088	148100	39605	38181.3	41938.3	149458	39908.2	1.90498	3.93803e-66	3.22003e-62	hypothetical protein && P11828.1 RecName: Full=Glycinin G3; Contains: RecName: Full=Glycinin A subunit; Contains: RecName: Full=Glycinin B subunit; Flags: Precursor	-
GLYMA_13G188800	615.798	579.199	587.747	23.9117	21.6594	32.1833	594.248	25.9181	4.51347	6.21816e-87	5.21579e-83	hypothetical protein && Q9SYS3.1 RecName: Full=Cysteine-rich receptor-like protein kinase 40; Short=Cysteine-rich RLK40; Flags: Precursor	-	GLYMA_05G095600	65.5041	56.963	87.6265	857.116	845.876	737.264	70.0312	813.419	-3.52242	2.85333e-109	2.08304e-105	hypothetical protein && Q2JS42.1 RecName: Full=Uridylate kinase; Short=UK; AltName: Full=Uridine monophosphate kinase; Short=UMP kinase; Short=UMPK	-	GLYMA_05G095600	190.661	167.34	190.135	1005.25	1019.31	1054.45	182.712	1026.34	-2.48784	2.88294e-65	1.88585e-61	hypothetical protein && Q2JS42.1 RecName: Full=Uridylate kinase; Short=UK; AltName: Full=Uridine monophosphate kinase; Short=UMP kinase; Short=UMPK	-
GLYMA_01G232400	111.421	117.566	103.72	1472.56	1173.55	1058.37	110.902	1234.83	-3.47758	4.52387e-84	3.16219e-80	hypothetical protein && P31687.2 RecName: Full=4-coumarate--CoA ligase 2; Short=4CL 2; AltName: Full=4-coumaroyl-CoA synthase 2; AltName: Full=Clone 4CL16	AMP-binding	GLYMA_14G136300	534.43	606.914	644.798	12.2924	15.4675	13.986	595.381	13.9153	5.4133	1.30099e-95	7.9148e-92	hypothetical protein && Q9SR43.1 RecName: Full=Phytochromobilin:ferredoxin oxidoreductase, chloroplastic; AltName: Full=PFB synthase; AltName: Full=PPhiB synthase; AltName: Full=Phytochromobilin synthase; Flags: Precursor	-	GLYMA_20G011500	1125.01	971.998	740.526	121.188	119.654	120.345	945.844	120.396	2.97341	4.84179e-61	2.63934e-57	hypothetical protein && -	-
GLYMA_18G273200	1122.17	958.86	1564.69	78.7094	66.9472	55.1713	1215.24	66.9426	4.18486	6.46551e-83	3.87377e-79	hypothetical protein && P24397.1 RecName: Full=Hyoscyamine 6-dioxygenase; AltName: Full=Hyoscyamine 6-beta-hydroxylase	2OG-FeII_Oxy	GLYMA_15G199600	5273.6	4424.47	5110.44	1235.95	937.714	1024.98	4936.17	1066.21	2.21216	2.09145e-94	1.0906e-90	hypothetical protein && -	-	GLYMA_18G123800	944.88	843.823	902.641	224.939	214.117	234.959	897.115	224.672	1.99813	4.20943e-44	1.96683e-40	hypothetical protein && O49840.1 RecName: Full=Protein kinase 2B, chloroplastic; Flags: Precursor	Pkinase_Tyr
GLYMA_13G284600	3342.62	3328.51	3911.73	645.616	583.819	571.943	3527.62	600.459	2.55486	2.03252e-82	1.06555e-78	hypothetical protein && Q9LSQ4.1 RecName: Full=Indole-3-acetic acid-amido synthetase GH3.6; AltName: Full=Auxin-responsive GH3-like protein 6; Short=AtGH3-6; AltName: Full=Protein DWARF IN LIGHT 1; Short=DFL-1	-	GLYMA_10G189900	1372.47	1112.33	1300.34	146.391	216.544	171.829	1261.71	178.255	2.81894	3.3992e-93	1.55097e-89	hypothetical protein && Q9SQ57.1 RecName: Full=Peroxygenase; AltName: Full=Caleosin; Short=SiCLO	-	GLYMA_19G020100	419.244	338.241	315.224	40.9773	54.8788	31.5189	357.57	42.4584	3.07104	1.3352e-40	5.4588e-37	hypothetical protein && P42055.2 RecName: Full=Mitochondrial outer membrane protein porin of 34 kDa; AltName: Full=POM 34; AltName: Full=Voltage-dependent anion-selective channel protein; Short=VDAC	-
GLYMA_03G261800	151.214	131.587	108.659	2147.07	1441.33	2559.03	130.487	2049.15	-3.97337	8.74311e-80	4.07429e-76	hypothetical protein && Q6R0H1.2 RecName: Full=Protein LHY; AltName: Full=MYB-related transcription factor LHY; AltName: Full=Protein LATE ELONGATED HYPOCOTYL	Myb_DNA-binding	GLYMA_03G028900	1213.39	939.371	983.731	154.214	156.608	160.84	1045.5	157.22	2.73234	1.1508e-91	4.6674e-88	hypothetical protein && Q84R10.2 RecName: Full=Probable pectinesterase/pectinesterase inhibitor 36; Includes: RecName: Full=Pectinesterase inhibitor 36; AltName: Full=Pectin methylesterase inhibitor 36; Includes: RecName: Full=Pectinesterase 36; Short=PE 36; AltName: Full=Pectin methylesterase 36; Short=AtPME36; Flags: Precursor	-	GLYMA_04G136400	32.6547	28.4835	23.0163	259.814	259.1	267.433	28.0515	262.116	-3.22731	6.2481e-39	2.27063e-35	hypothetical protein && -	-
GLYMA_14G115500	245.722	337.596	289.428	3027.82	2166.92	3390.28	290.916	2861.67	-3.29912	9.95782e-72	4.17631e-68	hypothetical protein && P14009.1 RecName: Full=14 kDa proline-rich protein DC2.15; Flags: Precursor	-	GLYMA_03G056000	562.504	637.985	712.585	30.1723	57.0362	28.9711	637.691	38.7265	4.0304	2.04505e-89	7.46483e-86	hypothetical protein && I1JLC8.1 RecName: Full=Protein SLE2; AltName: Full=Em protein; AltName: Full=Protein Glycine max physiologically mature 11; AltName: Full=Protein GmD-19; AltName: Full=Soybean group-1 late embryogenesis abundant protein 2; AltName: Full=Soybean group-1 lea protein 2; Short=Sle2	-	novel.250	222.263	234.989	252.179	27.8994	28.7889	28.6536	236.477	28.4473	3.05594	9.88101e-37	3.23178e-33	- && O04292.1 RecName: Full=Homeobox-leucine zipper protein ATHB-9; AltName: Full=HD-ZIP protein ATHB-9; AltName: Full=Homeodomain transcription factor ATHB-9; AltName: Full=Protein PHAVOLUTA && -	-
ENSRNA050003393	614.803	775.501	798.15	5067.29	4197.99	5623.8	729.485	4963.02	-2.76649	5.71027e-71	2.17717e-67	Eukaryotic small subunit ribosomal RNA && -	-	GLYMA_07G243600	5193.54	4774.53	4478.04	1338.76	1531.28	1401.6	4815.37	1423.88	1.75702	2.87183e-85	9.52978e-82	hypothetical protein && P26987.1 RecName: Full=Stress-induced protein SAM22; AltName: Full=Starvation-associated message 22; AltName: Allergen=Gly m 4	-	GLYMA_16G135700	381.323	335.868	480.341	75.8516	59.3771	59.2174	399.177	64.8154	2.6222	8.03367e-36	2.3887e-32	hypothetical protein && O43709.2 RecName: Full=Probable 18S rRNA (guanine-N(7))-methyltransferase; AltName: Full=Bud site selection protein 23 homolog; AltName: Full=Metastasis-related methyltransferase 1; AltName: Full=Williams-Beuren syndrome chromosomal region 22 protein	-
GLYMA_14G136300	753.084	635.285	745.796	65.7572	49.2259	78.1594	711.389	64.3808	3.46329	3.01748e-68	1.05461e-64	hypothetical protein && Q9SR43.1 RecName: Full=Phytochromobilin:ferredoxin oxidoreductase, chloroplastic; AltName: Full=PFB synthase; AltName: Full=PPhiB synthase; AltName: Full=Phytochromobilin synthase; Flags: Precursor	-	GLYMA_17G030700	674.796	724.983	690.265	2563.53	2221.51	2614.39	696.681	2466.48	-1.82381	2.41404e-80	7.34312e-77	hypothetical protein && Q8GZ17.2 RecName: Full=COBRA-like protein 7; Flags: Precursor	-	GLYMA_11G209900	598.319	757.186	782.556	176.987	149.342	118.435	712.687	148.255	2.26306	2.24697e-35	6.12431e-32	hypothetical protein && Q9LZS7.1 RecName: Full=GDSL esterase/lipase At5g03610; AltName: Full=Extracellular lipase At5g03610; Flags: Precursor	Lipase_GDSL
GLYMA_13G117700	7224.44	6117.72	7755.29	698.421	1120.38	770.559	7032.48	863.121	3.02655	6.48676e-66	2.09273e-62	Polyubiquitin 4 [Source:Projected from Arabidopsis thaliana (AT5G20620) UniProtKB/Swiss-Prot;Acc:P0CH32] && P0CG84.1 RecName: Full=Polyubiquitin; Contains: RecName: Full=Ubiquitin; Flags: Precursor	-	GLYMA_14G176300	121.65	121.176	134.746	866.056	682.501	839.163	125.858	795.907	-2.65669	1.80457e-78	5.06696e-75	hypothetical protein && Q9ZPE7.1 RecName: Full=Protein EXORDIUM; Flags: Precursor	-	GLYMA_17G210100	16.854	35.6043	50.0355	316.484	299.584	302.773	34.1646	306.281	-3.15992	2.52364e-33	6.34929e-30	hypothetical protein && Q9FLK2.1 RecName: Full=Probable cytochrome c oxidase subunit 5C-3; AltName: Full=Cytochrome c oxidase polypeptide Vc-3	-
GLYMA_11G105800	2742.74	2645.76	3037.52	553.954	641.906	572.862	2808.67	589.574	2.25229	1.94163e-65	5.81658e-62	hypothetical protein && Q9FYB5.2 RecName: Full=Chaperone protein dnaJ 11, chloroplastic; Short=AtDjC11; Short=AtJ11; Flags: Precursor	DnaJ	GLYMA_17G065300	166.36	172.96	171.12	900.699	772.406	847.155	170.146	840.086	-2.30278	5.54405e-76	1.44549e-72	hypothetical protein && Q38910.1 RecName: Full=Probable xyloglucan endotransglucosylase/hydrolase protein 23; Short=At-XTH23; Short=XTH-23; Flags: Precursor	-	GLYMA_06G200800	4.21351	10.6813	9.0064	232.786	171.834	170.011	7.96707	191.544	-4.60075	6.79307e-33	1.58701e-29	hypothetical protein && Q84WN3.2 RecName: Full=Bidirectional sugar transporter SWEET17; Short=AtSWEET17; AltName: Full=Protein SUGARS WILL EVENTUALLY BE EXPORTED TRANSPORTERS 17	-
GLYMA_12G043500	3353.56	2966.1	3461.29	617.719	687.194	745.732	3260.32	683.548	2.25363	6.00906e-63	1.68013e-59	hypothetical protein && Q9CAJ9.1 RecName: Full=BTB/POZ domain-containing protein At1g63850	-	GLYMA_06G268700	554.186	550.987	696.878	6.70495	4.83358	7.99203	600.684	6.51019	6.53491	8.05277e-74	1.95962e-70	hypothetical protein && Q40392.1 RecName: Full=TMV resistance protein N	TIR	GLYMA_09G190100	229.636	216	204.145	33.1306	23.391	36.2945	216.594	30.9387	2.80936	6.51414e-30	1.42039e-26	hypothetical protein && Q9VLU6.2 RecName: Full=Succinate dehydrogenase assembly factor 4, mitochondrial; Short=SDH assembly factor 4; Short=SDHAF4; AltName: Full=Starvation-upregulated protein; Flags: Precursor	-
GLYMA_14G032400	673.498	780.894	658.869	3136.42	3075.64	3462.92	704.42	3224.99	-2.19535	1.96235e-62	5.14381e-59	hypothetical protein && Q9LYT3.1 RecName: Full=Protein DETOXIFICATION 41; Short=AtDTX41; AltName: Full=Multidrug and toxic compound extrusion protein 41; Short=MATE protein 41; AltName: Full=Protein TANNIN-DEFICIENT SEED 3; AltName: Full=Protein TRANSPARENT TESTA 12	MatE	GLYMA_10G014400	191.314	186.424	196.746	935.341	868.111	1118.88	191.495	974.112	-2.34579	4.45941e-73	1.01736e-69	hypothetical protein && -	Lipase_3	GLYMA_13G188800	173.807	150.725	208.148	18.309	15.2941	21.9677	177.56	18.5236	3.26614	3.34208e-29	6.83184e-26	hypothetical protein && Q9SYS3.1 RecName: Full=Cysteine-rich receptor-like protein kinase 40; Short=Cysteine-rich RLK40; Flags: Precursor	-
GLYMA_03G262600	495.424	532.82	474.149	2281.58	2086.19	2413.74	500.798	2260.5	-2.17483	1.07083e-60	2.6418e-57	Plasma membrane ATPase [Source:Projected from Arabidopsis thaliana (AT1G17260) UniProtKB/TrEMBL;Acc:A0A178W776] && Q43128.2 RecName: Full=ATPase 10, plasma membrane-type; AltName: Full=Proton pump 10	E1-E2_ATPase	GLYMA_19G020100	505.317	553.059	408.372	29.0548	26.1013	45.9541	488.916	33.7034	3.85436	7.93637e-73	1.70408e-69	hypothetical protein && P42055.2 RecName: Full=Mitochondrial outer membrane protein porin of 34 kDa; AltName: Full=POM 34; AltName: Full=Voltage-dependent anion-selective channel protein; Short=VDAC	-	GLYMA_09G235400	2004.58	1830.06	2017.43	501.318	736.816	595.039	1950.69	611.058	1.67492	3.47853e-28	6.69249e-25	hypothetical protein && P55217.3 RecName: Full=Cystathionine gamma-synthase 1, chloroplastic; Short=AtCGS1; AltName: Full=METHIONINE OVERACCUMULATION 1; AltName: Full=O-succinylhomoserine (thiol)-lyase; Flags: Precursor	Cys_Met_Meta_PP
GLYMA_09G198200	1367.89	963.175	1399.73	175.352	155.554	132.411	1243.6	154.439	3.01096	2.89091e-58	6.73582e-55	hypothetical protein && -	-	GLYMA_09G178100	14041.8	13569.6	13973.1	5644.45	5198.03	5778.23	13861.5	5540.24	1.32317	4.51466e-71	9.15523e-68	hypothetical protein && Q9LV33.1 RecName: Full=Beta-glucosidase 44; Short=AtBGLU44; Flags: Precursor	Glyco_hydro_1	GLYMA_12G150500	1001.76	862.812	939.667	2507.46	2262.63	2617.98	934.747	2462.69	-1.39709	7.69036e-28	1.39738e-24	hypothetical protein && P24805.1 RecName: Full=Stem-specific protein TSJT1	-
GLYMA_11G230100	1715.08	1516.49	1655.57	96.6431	169.337	206.892	1629.05	157.624	3.36732	4.76024e-58	1.05076e-54	hypothetical protein && Q39033.1 RecName: Full=Phosphoinositide phospholipase C 2; AltName: Full=Phosphoinositide phospholipase PLC2; Short=AtPLC2; Short=PI-PLC2	PI-PLC-X	GLYMA_04G100400	307.765	278.601	251.306	1064.97	1134.92	1234.77	279.224	1144.89	-2.03952	7.93111e-69	1.52369e-65	hypothetical protein && Q9ZPE7.1 RecName: Full=Protein EXORDIUM; Flags: Precursor	-	GLYMA_15G217500	0	0	0	1671.35	1446.64	1399.25	0	1505.75	-12.8914	1.71714e-27	2.95591e-24	hypothetical protein && P70698.2 RecName: Full=CTP synthase 1; AltName: Full=CTP synthetase 1; AltName: Full=UTP--ammonia ligase 1	CTP_synth_N
GLYMA_13G307300	178.074	173.652	181.757	940.527	910.679	1125.49	177.828	992.234	-2.48021	6.51849e-55	1.36693e-51	hypothetical protein && O22059.1 RecName: Full=Transcription factor CPC; AltName: Full=Protein CAPRICE	-	GLYMA_06G102000	714.307	828.552	647.278	2499.83	2366.52	2574.43	730.046	2480.26	-1.76637	9.98628e-68	1.8226e-64	hypothetical protein && Q9ZPE7.1 RecName: Full=Protein EXORDIUM; Flags: Precursor	-	GLYMA_11G176200	23.1743	27.2967	36.0256	233.658	206.92	180.518	28.8322	207.032	-2.83971	7.64824e-27	1.25076e-23	hypothetical protein && O82392.1 RecName: Full=Phosphomethylpyrimidine synthase, chloroplastic; AltName: Full=Hydroxymethylpyrimidine phosphate synthase; Short=HMP-P synthase; Short=HMP-phosphate synthase; Short=HMPP synthase; AltName: Full=Protein PYRIMIDINE REQUIRING; AltName: Full=Thiamine biosynthesis protein ThiC; Short=Protein THIAMINE C; Flags: Precursor	-
GLYMA_16G220500	806.805	999.846	843.59	57.7866	69.9008	116.779	883.414	81.4889	3.4336	2.09716e-54	4.18832e-51	hypothetical protein && Q9C9Y6.1 RecName: Full=Thioredoxin H9; Short=AtTrxh9; AltName: Full=Thioredoxin 9; Short=AtTRX9	-	novel.967	675.836	676.306	776.238	2430.55	2132.58	2441.56	709.46	2334.89	-1.71651	1.14809e-67	1.99559e-64	- && Q39023.2 RecName: Full=Mitogen-activated protein kinase 3; Short=AtMPK3; Short=MAP kinase 3 && PF00069:Protein kinase domain	Pkinase	GLYMA_08G341000	539.33	666.988	497.353	1715.82	1528.51	1788.94	567.89	1677.76	-1.56435	1.52691e-26	2.37812e-23	hypothetical protein && P25272.1 RecName: Full=Kunitz-type trypsin inhibitor KTI1; Flags: Precursor	-
GLYMA_13G296900	5080.58	5461.94	5915.99	818.976	821.088	1203.65	5486.17	947.906	2.5325	6.5298e-54	1.24157e-50	hypothetical protein && Q75VR0.1 RecName: Full=Two pore calcium channel protein 1B; AltName: Full=Voltage-dependent calcium channel protein TPC1B; Short=NtTPC1B	Ion_trans	GLYMA_05G161600	2805.24	2633.76	2131.14	546.454	674.768	493.508	2523.38	571.576	2.14098	2.60278e-65	4.31848e-62	hypothetical protein && P32110.1 RecName: Full=Probable glutathione S-transferase; AltName: Full=G2-4; AltName: Full=Heat shock protein 26A	GST_C	GLYMA_20G158500	195.928	181.582	191.136	25.2839	35.9861	26.7433	189.549	29.3378	2.69195	2.49194e-26	3.70472e-23	hypothetical protein && Q04980.2 RecName: Full=Low-temperature-induced 65 kDa protein; AltName: Full=Desiccation-responsive protein 29B	-
GLYMA_06G195000	687.426	775.501	841.614	86.6799	86.6376	125.975	768.18	99.764	2.94187	6.80879e-54	1.24157e-50	hypothetical protein && O80622.2 RecName: Full=Expansin-A15; Short=AtEXPA15; AltName: Full=Alpha-expansin-15; Short=At-EXP15; Short=AtEx15; AltName: Full=Ath-ExpAlpha-1.3; Flags: Precursor	-	GLYMA_02G208200	101.895	115.997	108.293	712.96	548.128	704.297	108.729	655.128	-2.59029	3.42882e-65	5.44169e-62	hypothetical protein && Q9ZPE7.1 RecName: Full=Protein EXORDIUM; Flags: Precursor	-	GLYMA_03G253900	617.279	754.812	542.385	172.628	158.339	199.62	638.159	176.862	1.85098	5.30433e-26	7.54299e-23	hypothetical protein && Q6NPT8.1 RecName: Full=F-box protein PP2-B1; AltName: Full=Protein PHLOEM PROTEIN 2-LIKE B1; Short=AtPP2-B1; AltName: Full=SKP1-interacting partner 21	-
GLYMA_01G006000	1728.02	1573.65	1542.96	346.72	327.845	398.153	1614.88	357.572	2.17448	1.90485e-53	3.32872e-50	hypothetical protein && -	-	GLYMA_11G085400	137.247	118.069	148.8	677.2	655.433	816.186	134.705	716.273	-2.40642	7.62957e-63	1.16039e-59	hypothetical protein && P27450.2 RecName: Full=Probable serine/threonine-protein kinase Cx32, chloroplastic; Flags: Precursor	Pkinase_Tyr	novel.271	9.4804	33.2307	32.0227	221.452	255.501	192.934	24.9113	223.296	-3.1706	7.46564e-26	1.01741e-22	- && A8MRC7.1 RecName: Full=Probable beta-1,3-galactosyltransferase 2 && -	-
GLYMA_13G176400	3078	3498.92	4379.95	615.726	664.55	755.847	3652.29	678.708	2.42765	6.71806e-53	1.12702e-49	hypothetical protein && P0CG85.1 RecName: Full=Polyubiquitin; Contains: RecName: Full=Ubiquitin; Flags: Precursor >Q8H159.2 RecName: Full=Polyubiquitin 10; Contains: RecName: Full=Ubiquitin; Flags: Precursor	ubiquitin	GLYMA_15G072400	763.175	652.485	667.945	2059.54	2001.1	2071.93	694.535	2044.19	-1.55822	5.19387e-62	7.58347e-59	hypothetical protein && P24805.1 RecName: Full=Stem-specific protein TSJT1	-	GLYMA_16G062000	613.066	589.845	620.441	1460.36	1521.31	1479.48	607.784	1487.05	-1.29048	1.55732e-25	2.03741e-22	hypothetical protein && Q9LK31.1 RecName: Full=Kelch repeat-containing protein At3g27220	-
GLYMA_07G125600	671.508	496.148	711.223	44.8344	66.9472	31.2637	626.293	47.6818	3.71998	3.22083e-52	5.19544e-49	hypothetical protein && -	-	GLYMA_15G191100	356.633	308.636	327.359	22.3498	26.1013	20.9791	330.876	23.1434	3.83453	2.18459e-61	3.067e-58	hypothetical protein && -	-	GLYMA_18G166600	3.16013	0	0	469.059	522.698	461.323	1.05338	484.36	-8.81637	3.26599e-25	4.10848e-22	hypothetical protein && -	-
GLYMA_11G170300	533.227	296.61	487.978	25.9043	16.7368	12.8733	439.272	18.5048	4.57685	1.40999e-50	2.19018e-47	hypothetical protein && P49093.2 RecName: Full=Asparagine synthetase [glutamine-hydrolyzing] 2; AltName: Full=Glutamine-dependent asparagine synthetase 2	-	GLYMA_17G236200	505.317	549.951	538.159	2080.77	1639.55	1744.26	531.143	1821.53	-1.77701	6.98776e-60	9.44694e-57	hypothetical protein && Q96289.1 RecName: Full=Zinc finger protein ZAT10; AltName: Full=Salt-tolerance zinc finger	-	GLYMA_20G011400	735.258	611.208	630.448	203.143	190.726	125.121	658.971	172.997	1.92762	3.83642e-25	4.64733e-22	hypothetical protein && -	-
GLYMA_05G003900	1469.36	1087.21	1449.12	171.367	247.114	185.743	1335.23	201.408	2.72946	2.76635e-50	4.1436e-47	Probable galactinol--sucrose galactosyltransferase 5 [Source:Projected from Arabidopsis thaliana (AT5G40390) UniProtKB/Swiss-Prot;Acc:Q9FND9] && Q8VWN6.1 RecName: Full=Galactinol--sucrose galactosyltransferase; AltName: Full=Raffinose synthase [Pisum sativum]	-	GLYMA_09G185500	9550.08	9176.21	9375.2	4071.02	4292.22	3871.14	9367.17	4078.13	1.19965	6.33779e-58	8.26221e-55	hypothetical protein && -	-	GLYMA_01G178800	309.693	513.889	390.277	93.2888	89.9653	90.7364	404.62	91.3301	2.14566	1.47624e-24	1.72441e-21	hypothetical protein && Q12010.1 RecName: Full=Probable vacuolar amino acid transporter YPQ1; AltName: Full=PQ-loop repeat-containing protein 1	-
GLYMA_09G202000	584.958	613.714	641.089	5537.55	3388.71	3363.61	613.254	4096.63	-2.7398	1.09451e-48	1.58288e-45	hypothetical protein && P34899.1 RecName: Full=Serine hydroxymethyltransferase, mitochondrial; Short=SHMT; AltName: Full=Glycine hydroxymethyltransferase; AltName: Full=Serine methylase; Flags: Precursor	SHMT	GLYMA_10G224500	1021.03	985.977	998.611	2676.39	2733.87	3225.78	1001.87	2878.68	-1.52294	1.30903e-57	1.64766e-54	hypothetical protein && Q337C0.1 RecName: Full=UPF0496 protein 4	-	GLYMA_13G278000	516.155	347.736	386.274	69.7486	111.557	104.108	416.722	95.1379	2.13341	6.30225e-23	6.93489e-20	hypothetical protein && P18646.1 RecName: Full=Defensin-like protein; AltName: Full=10 kDa protein; AltName: Full=Clone PSAS10; Flags: Precursor	-
GLYMA_17G212200	41.7827	61.4792	69.1467	658.568	453.863	624.355	57.4696	578.929	-3.33341	2.24283e-48	3.13547e-45	hypothetical protein && P14009.1 RecName: Full=14 kDa proline-rich protein DC2.15; Flags: Precursor	-	GLYMA_20G167300	1148.92	1166.19	1078.8	2931.18	2847.94	3247.76	1131.3	3008.96	-1.41203	2.72981e-57	3.32145e-54	hypothetical protein && Q337C0.1 RecName: Full=UPF0496 protein 4	-	GLYMA_13G042200	0	0	0	725.386	686.435	594.084	0	668.635	-11.7204	6.36092e-23	6.93489e-20	hypothetical protein && Q9ZSA8.1 RecName: Full=Protein DMR6-LIKE OXYGENASE 1; AltName: Full=2-oxoglutarate (2OG)-Fe(II) oxygenase-like protein DLO1; AltName: Full=Protein SENESCENCE-ASSOCIATED GENE 108; AltName: Full=Salicylate 3-hydroxylase DLO1; Short=S3H DLO1; Short=SA 3-hydroxylase DLO1; Short=Salicylic acid 3-hydroxylase DLO1	-
GLYMA_13G215100	166.136	179.045	108.659	987.354	1056.39	925.039	151.28	989.594	-2.7115	3.42706e-48	4.63649e-45	hypothetical protein && -	-	GLYMA_08G177200	506.357	552.023	482.772	1568.96	1454.91	1644.36	513.717	1556.08	-1.60023	7.45751e-57	8.7811e-54	hypothetical protein && -	-	GLYMA_18G231400	263.344	214.813	125.089	27.8994	23.391	27.6985	201.082	26.3296	2.9319	1.70675e-22	1.80073e-19	hypothetical protein && Q8W4Y8.2 RecName: Full=Bowman-Birk type proteinase inhibitor; AltName: Full=LCTI; AltName: Full=Trypsin/chymotrypsin inhibitor; Flags: Precursor	-
GLYMA_13G357100	258.655	348.382	324.989	1788.4	1431.49	1504.34	310.676	1574.74	-2.34231	7.98857e-48	1.047e-44	hypothetical protein && P46607.3 RecName: Full=Homeobox-leucine zipper protein GLABRA 2; AltName: Full=HD-ZIP protein ATHB-10; AltName: Full=Homeobox-leucine zipper protein ATHB-10	START	GLYMA_01G153300	858.832	907.265	952.318	2336.68	2334.62	2546.46	906.138	2405.92	-1.40791	3.22745e-56	3.68151e-53	hypothetical protein && Q949P1.1 RecName: Full=Abscisic acid 8'-hydroxylase 1; Short=ABA 8'-hydroxylase 1; AltName: Full=Cytochrome P450 707A1	p450	GLYMA_05G245600	1133.43	998.108	983.699	319.1	376.055	434.579	1038.41	376.578	1.46436	9.20746e-22	9.41089e-19	hypothetical protein && Q9M7R0.1 RecName: Full=Calcium-binding allergen Ole e 8; AltName: Full=PCA18/PCA23; AltName: Allergen=Ole e 8	-
GLYMA_08G139200	11.9379	14.0216	12.8415	282.955	258.928	321.833	12.9337	287.905	-4.47925	8.51908e-48	1.0827e-44	hypothetical protein && O65657.1 RecName: Full=Heavy metal-associated isoprenylated plant protein 23; Short=AtHIP23; Flags: Precursor	HMA	GLYMA_11G086300	5.19874	9.32121	2.47999	311.78	389.586	421.579	5.66665	374.315	-6.10463	4.29098e-56	4.74635e-53	hypothetical protein && F4JN26.2 RecName: Full=DNA mismatch repair protein MLH3; AltName: Full=MutL protein homolog 3	HATPase_c	GLYMA_18G245400	131.672	113.934	122.087	0.871858	0.899653	3.82048	122.564	1.864	6.07486	3.65946e-21	3.62697e-18	hypothetical protein && -	-
GLYMA_13G309600	116.395	173.652	145.208	951.487	787.615	1013.31	145.085	917.471	-2.66291	1.65241e-47	2.0383e-44	hypothetical protein && -	-	GLYMA_02G252800	5775.8	5641.4	4562.36	1852.8	1847.39	1941.06	5326.52	1880.42	1.50168	8.04567e-54	8.63774e-51	hypothetical protein && P27880.1 RecName: Full=18.2 kDa class I heat shock protein	-	GLYMA_16G049000	756.325	538.812	741.527	1836.13	1858.68	1692.47	678.888	1795.76	-1.40205	7.99043e-21	7.68656e-18	hypothetical protein && Q03200.1 RecName: Full=Light-regulated protein; Flags: Precursor	-
GLYMA_17G236700	714.286	667.643	583.796	49.8161	79.746	29.4247	655.242	52.9956	3.63286	2.49065e-47	2.98451e-44	hypothetical protein && Q9STX1.1 RecName: Full=Acyl-CoA-binding domain-containing protein 3; Short=Acyl-CoA binding protein 3; Flags: Precursor	-	GLYMA_09G218600	203.791	195.745	212.453	719.665	697.002	768.233	203.996	728.3	-1.83428	1.57524e-51	1.64284e-48	hypothetical protein && Q9FH76.1 RecName: Full=Abscisic acid 8'-hydroxylase 3; Short=ABA 8'-hydroxylase 3; AltName: Full=Cytochrome P450 707A3	p450	GLYMA_17G179700	134.832	91.3845	110.078	4.35929	14.3944	3.82048	112.098	7.52474	3.89332	8.69985e-21	8.12989e-18	hypothetical protein && Q94JU2.1 RecName: Full=WAT1-related protein At3g28050	-
GLYMA_08G152500	3816.16	5662.56	6095.77	484.212	824.042	727.342	5191.5	678.532	2.93546	1.34969e-46	1.57239e-43	hypothetical protein && Q66GR3.1 RecName: Full=Transcription factor bHLH130; AltName: Full=Basic helix-loop-helix protein 130; Short=AtbHLH130; Short=bHLH 130; AltName: Full=Transcription factor EN 69; AltName: Full=bHLH transcription factor bHLH130	HLH	GLYMA_17G197300	1121.89	1045.01	1212.72	2784.79	2765.77	2869.14	1126.54	2806.57	-1.31572	2.26285e-51	2.29441e-48	hypothetical protein && -	-	GLYMA_04G147600	56.8824	51.0329	49.0348	215.349	211.418	228.274	52.3167	218.347	-2.06111	1.12978e-20	1.02643e-17	hypothetical protein && O48781.1 RecName: Full=SPX domain-containing protein 2; AltName: Full=Protein SPX DOMAIN GENE 2; Short=AtSPX2	SPX
GLYMA_06G074300	3170.51	1858.4	2553.49	270.003	333.752	417.463	2527.47	340.406	2.89173	5.29949e-46	6.00705e-43	hypothetical protein && Q8VZK0.1 RecName: Full=E3 ubiquitin-protein ligase MIEL1; AltName: Full=MYB30-interacting E3 ligase 1	-	GLYMA_01G232500	356.633	352.135	399.279	1404.69	1088.52	1294.71	369.349	1262.64	-1.77062	2.85811e-50	2.81964e-47	hypothetical protein && Q9LFL0.1 RecName: Full=Cellulose synthase-like protein D2; Short=AtCslD2	-	GLYMA_18G155200	286.519	367.911	316.225	888.423	776.4	898.767	323.552	854.53	-1.40269	2.48862e-20	2.19988e-17	hypothetical protein && Q9SRT0.1 RecName: Full=U-box domain-containing protein 9; AltName: Full=Plant U-box protein 9	U-box
GLYMA_02G097400	166.136	204.931	192.623	927.575	819.119	930.556	187.897	892.417	-2.24879	7.29368e-46	8.04992e-43	hypothetical protein && Q9LRT1.1 RecName: Full=Probably inactive leucine-rich repeat receptor-like protein kinase At3g28040; Flags: Precursor	Pkinase	GLYMA_17G210100	57.1861	61.1057	74.3998	388.887	389.586	360.64	64.2306	379.705	-2.55407	2.86894e-49	2.75585e-46	hypothetical protein && Q9FLK2.1 RecName: Full=Probable cytochrome c oxidase subunit 5C-3; AltName: Full=Cytochrome c oxidase polypeptide Vc-3	-	GLYMA_03G084300	1311.46	1371.95	1065.76	476.906	507.404	521.495	1249.72	501.935	1.3157	4.7778e-20	4.11231e-17	hypothetical protein && Q94F39.1 RecName: Full=Ninja-family protein AFP3; AltName: Full=ABI five-binding protein 3; Short=ABI5-binding protein 3	-
GLYMA_02G078500	3410.27	2756.86	3750.71	642.627	739.373	807.34	3305.95	729.78	2.17935	1.48914e-45	1.6014e-42	hypothetical protein && Q8L518.1 RecName: Full=Probable choline kinase 2	Choline_kinase	GLYMA_15G007300	3436.37	3408.46	3076.02	1195.72	1412.37	1263.74	3306.95	1290.61	1.3564	5.88488e-49	5.50795e-46	hypothetical protein && Q9XI37.1 RecName: Full=SNF1-related protein kinase regulatory subunit gamma-like PV42a; Short=AtPV42a; AltName: Full=AKIN subunit gamma-like PV42a; AltName: Full=CBS domain-containing protein CBSCBS4	CBS	GLYMA_18G108100	909.065	1244.97	1250.89	453.366	396.747	367.721	1134.97	405.945	1.48262	5.37364e-20	4.39906e-17	hypothetical protein && Q8RY24.1 RecName: Full=Probable sucrose-phosphate synthase 3; AltName: Full=Sucrose phosphate synthase 3F; Short=AtSPS3F; AltName: Full=UDP-glucose-fructose-phosphate glucosyltransferase	Glycos_transf_1
GLYMA_11G057600	29.8448	42.0647	16.7928	400.521	343.597	399.992	29.5674	381.37	-3.69874	1.79739e-45	1.88456e-42	hypothetical protein && -	-	GLYMA_13G127300	151.803	152.246	165.333	630.265	558.762	671.33	156.461	620.119	-1.98395	1.90843e-48	1.74154e-45	hypothetical protein && Q7XJ98.1 RecName: Full=Xyloglucan galactosyltransferase MUR3; AltName: Full=Protein KATAMARI; AltName: Full=Protein MURUS 3; Short=AtMUR3; AltName: Full=Protein SHORT ROOT IN SALT MEDIUM 3	-	GLYMA_11G178300	857.45	866.372	929.66	399.311	345.467	336.202	884.494	360.327	1.29517	5.37996e-20	4.39906e-17	hypothetical protein && Q9FIL7.1 RecName: Full=Calmodulin-binding receptor-like cytoplasmic kinase 1	Pkinase_Tyr
GLYMA_14G080100	728.214	825.116	984.846	78.7094	106.328	143.445	846.059	109.494	2.94707	1.36113e-44	1.39234e-41	hypothetical protein && Q9CAD5.1 RecName: Full=Mitogen-activated protein kinase kinase kinase YODA; AltName: Full=YODA MAPKK kinase	Pkinase	GLYMA_02G296600	2022.31	2111.77	2161.73	5119.23	4474.93	4962.05	2098.6	4852.07	-1.2087	7.86984e-48	7.00646e-45	hypothetical protein && Q9XEE6.1 RecName: Full=Zinc finger CCCH domain-containing protein 29; Short=AtC3H29; AltName: Full=AtSZF2	-	GLYMA_02G042500	2265.82	2517.23	2121.51	1102.9	931.141	893.037	2301.52	975.693	1.23752	7.76704e-20	6.19601e-17	hypothetical protein && P36907.1 RecName: Full=Endochitinase; Flags: Precursor	-
GLYMA_10G142700	3014.33	2271.5	2588.06	328.786	556.253	375.165	2624.63	420.068	2.64369	4.75374e-44	4.74695e-41	hypothetical protein && Q8H5T6.1 RecName: Full=Hydrophobic protein LTI6A; AltName: Full=Low temperature-induced protein 6A	-	GLYMA_03G120700	1222.74	1193.11	1019.28	3806.18	3173.73	3028.98	1145.05	3336.29	-1.54368	8.83988e-48	7.6827e-45	hypothetical protein && O80683.1 RecName: Full=Calmodulin-binding protein 25; Short=AtCAMBP25; AltName: Full=VQ motif-containing protein 15; Short=AtVQ15	-	GLYMA_18G107900	110.605	141.231	198.141	613.788	607.266	451.772	149.992	557.608	-1.89243	1.20807e-19	9.40771e-17	hypothetical protein && Q9SHJ3.3 RecName: Full=Callose synthase 7; AltName: Full=1,3-beta-glucan synthase; AltName: Full=Protein GLUCAN SYNTHASE-LIKE 7	-
GLYMA_08G137000	534.222	426.04	567.991	2173.97	3214.45	3347.98	509.418	2912.13	-2.51469	9.00968e-44	8.78758e-41	hypothetical protein && Q9SIE7.1 RecName: Full=PLAT domain-containing protein 2; Short=AtPLAT2; Short=PLAT domain protein 2; Flags: Precursor	-	GLYMA_14G156400	2673.19	2460.8	2511.41	1129.78	1049.85	1052.95	2548.47	1077.53	1.2423	1.36855e-47	1.16174e-44	hypothetical protein && P12886.1 RecName: Full=Alcohol dehydrogenase 1	ADH_zinc_N	GLYMA_04G012300	7711.78	7843.64	6270.45	2750.71	2813.21	3477.59	7275.29	3013.84	1.27144	1.33806e-19	1.01777e-16	hypothetical protein && P52578.1 RecName: Full=Isoflavone reductase homolog; AltName: Full=CP100	NmrA
GLYMA_08G182500	478.512	598.614	354.624	2763.79	2833.44	4057.85	477.25	3218.36	-2.7544	1.1076e-43	1.05575e-40	hypothetical protein && F4HVM3.1 RecName: Full=WAT1-related protein At1g68170	DUF6	GLYMA_02G013700	246.42	231.995	218.239	730.84	778.206	763.238	232.218	757.428	-1.70838	1.72228e-47	1.42879e-44	hypothetical protein && -	Lipase_3	GLYMA_20G011300	228.583	229.055	200.142	65.3893	40.4844	41.0701	219.26	48.9813	2.15791	1.41008e-19	1.04817e-16	hypothetical protein && -	-
GLYMA_02G213700	1630.52	992.296	1641.74	229.154	209.702	170.112	1421.52	202.989	2.80917	4.00773e-43	3.7352e-40	hypothetical protein && Q94CE3.1 RecName: Full=Beta carbonic anhydrase 5, chloroplastic; Short=AtbCA5; Short=AtbetaCA5; AltName: Full=Beta carbonate dehydratase 5; Flags: Precursor	-	GLYMA_02G014300	10.3975	9.32121	14.88	224.616	215.578	257.743	11.5329	232.645	-4.30904	3.67332e-47	2.97963e-44	hypothetical protein && -	-	GLYMA_08G195000	267.558	363.164	270.192	78.4672	91.7646	79.2749	300.305	83.1689	1.85018	2.63519e-19	1.91531e-16	hypothetical protein && Q9FZ62.1 RecName: Full=Inorganic pyrophosphatase 2; Short=AtPPsPase2; Short=PPi phosphatase 2; Short=Pyrophosphate-specific phosphatase 2	-
GLYMA_13G261200	4084.76	3683.36	5096.11	646.612	913.633	927.798	4288.08	829.348	2.37008	4.53088e-43	4.13098e-40	hypothetical protein && Q93XX4.2 RecName: Full=C2 domain-containing protein At1g53590; AltName: Full=N-terminal-TM-C2 domain type 6 protein 1; Short=NTMC2TYPE6.1	C2	GLYMA_08G341000	10353.8	9273.57	7726.83	27443.4	23360.7	24949.1	9118.07	25251.1	-1.46974	2.38705e-46	1.89417e-43	hypothetical protein && P25272.1 RecName: Full=Kunitz-type trypsin inhibitor KTI1; Flags: Precursor	-	GLYMA_04G151500	352.882	223.121	246.175	65.3893	71.9722	64.9481	274.059	67.4366	2.02373	4.25841e-19	3.02782e-16	hypothetical protein && Q9FFB3.1 RecName: Full=Vacuolar protein sorting-associated protein 24 homolog 1; Short=AtVPS24-1; AltName: Full=Charged multivesicular body protein 3 homolog 1; AltName: Full=ESCRT-III complex subunit VPS24 homolog 1	ESCRT-III
GLYMA_15G194600	1626.54	1517.57	2226.52	283.951	342.612	371.487	1790.21	332.684	2.42752	1.37133e-42	1.22036e-39	hypothetical protein && Q9C757.1 RecName: Full=Probable inositol transporter 2	Sugar_tr	GLYMA_08G259000	43.6694	55.9273	52.9065	314.015	313.216	353.647	50.8344	326.959	-2.68285	2.531e-46	1.96567e-43	hypothetical protein && Q9STE7.1 RecName: Full=Putative disease resistance RPP13-like protein 3	NB-ARC	GLYMA_09G199900	402.39	582.724	374.266	118.573	139.446	139.447	453.127	132.489	1.77284	7.35231e-19	5.11643e-16	hypothetical protein && Q8H1D6.1 RecName: Full=Receptor-like cytosolic serine/threonine-protein kinase RBK1; AltName: Full=Protein ROP BINDING PROTEIN KINASES 1	Pkinase
GLYMA_14G201300	16.9121	35.5932	22.7196	335.76	328.829	531.484	25.075	398.691	-4.00005	1.39669e-42	1.22036e-39	hypothetical protein && -	-	GLYMA_04G118700	201.711	182.281	160.373	761.012	620.632	708.293	181.455	696.646	-1.94434	4.18576e-46	3.1831e-43	hypothetical protein && P17407.1 RecName: Full=21 kDa protein; AltName: Full=1.2 protein; Flags: Precursor	-	GLYMA_17G173200	0	0	0	299.047	322.076	251.196	0	290.773	-10.5192	1.30769e-18	8.91052e-16	hypothetical protein && P51110.1 RecName: Full=Dihydroflavonol 4-reductase; Short=DFR; AltName: Full=Dihydrokaempferol 4-reductase; AltName: Full=Flavanone 4-reductase; Short=FNR	-
GLYMA_01G184600	137.286	198.459	162.001	1096.95	796.475	1121.82	165.915	1005.08	-2.60058	3.5737e-42	3.0588e-39	hypothetical protein && -	-	GLYMA_04G136400	14.5565	18.6424	35.5466	250.318	292.915	288.712	22.9152	277.315	-3.55952	8.38066e-46	6.24308e-43	hypothetical protein && -	-	GLYMA_16G217900	408.711	367.911	286.203	79.3391	104.36	116.525	354.275	100.074	1.82515	1.59893e-18	1.06727e-15	hypothetical protein && Q9LIR6.1 RecName: Full=Beta-amylase 1, chloroplastic; AltName: Full=1,4-alpha-D-glucan maltohydrolase; AltName: Full=Beta-amylase 7; AltName: Full=Thioredoxin-regulated beta-amylase; Short=TR-BAMY; Flags: Precursor	-
GLYMA_15G242800	266.614	215.717	358.575	11.9559	12.7987	14.7124	280.302	13.1556	4.41119	5.0857e-42	4.26589e-39	hypothetical protein && Q9SYM9.1 RecName: Full=Receptor-like serine/threonine-protein kinase At1g78530	Pkinase	GLYMA_15G091600	648.803	619.343	743.172	1961.2	1931.5	2576.43	670.439	2156.38	-1.68409	2.70849e-44	1.97731e-41	hypothetical protein && A9LIW2.2 RecName: Full=CSC1-like protein ERD4; AltName: Full=Protein EARLY-RESPONSIVE TO DEHYDRATION STRESS 4	-	GLYMA_13G095000	1810.76	2151.69	1826.3	885.807	801.591	910.229	1929.58	865.876	1.15578	2.01809e-18	1.32011e-15	hypothetical protein && Q38910.1 RecName: Full=Probable xyloglucan endotransglucosylase/hydrolase protein 23; Short=At-XTH23; Short=XTH-23; Flags: Precursor	-
GLYMA_04G242100	1064.47	1268.41	1332.56	221.183	305.201	244.593	1221.81	256.992	2.2493	2.69726e-41	2.2181e-38	hypothetical protein && Q9SDQ3.1 RecName: Full=Scarecrow-like protein 1; Short=AtSCL1; AltName: Full=GRAS family protein 4; Short=AtGRAS-4	GRAS	GLYMA_13G220900	330.64	358.349	432.346	1174.48	1150.39	1405.6	373.778	1243.49	-1.73068	2.90785e-44	2.08123e-41	hypothetical protein && A9LIW2.2 RecName: Full=CSC1-like protein ERD4; AltName: Full=Protein EARLY-RESPONSIVE TO DEHYDRATION STRESS 4	-	GLYMA_10G037100	1.20286e+06	1.36106e+06	1.31952e+06	611797	634621	691904	1.29448e+06	646107	1.00253	2.18867e-18	1.40363e-15	hypothetical protein && P02858.1 RecName: Full=Glycinin G4; Contains: RecName: Full=Glycinin A5 subunit; Contains: RecName: Full=Glycinin A4 subunit; Contains: RecName: Full=Glycinin B3 subunit; Flags: Precursor	-
GLYMA_15G266300	813.769	506.934	707.272	50.8124	66.9472	97.4693	675.992	71.743	3.23274	2.99847e-41	2.41838e-38	hypothetical protein && F4IRU3.1 RecName: Full=Myosin-12; AltName: Full=Myosin XI F; Short=AtXIF	Myosin_head	GLYMA_07G258200	32419.3	31001.3	24847.9	11207.3	11830.7	11846.2	29422.8	11628.1	1.33922	3.33458e-44	2.34075e-41	hypothetical protein && Q5KTS5.1 RecName: Full=Glucose and ribitol dehydrogenase; AltName: Full=Carrot ABA-induced in somatic embryos 5 protein	adh_short	GLYMA_13G194300	294.946	199.384	216.153	636.456	649.549	684.821	236.828	656.942	-1.47035	5.16807e-18	3.25062e-15	hypothetical protein && Q9ZQX0.1 RecName: Full=Albumin-1; Short=A1; Contains: RecName: Full=Albumin-1 chain b; Short=A1b; AltName: Full=Leginsulin; Contains: RecName: Full=Albumin-1 chain a; Short=A1a; Flags: Precursor	-
ENSRNA050003325	2532.83	2938.06	2800.44	12996	9092.03	10837.5	2757.11	10975.2	-1.99306	9.41489e-41	7.4502e-38	Eukaryotic small subunit ribosomal RNA && -	-	GLYMA_02G040700	622.809	639.021	510.879	1793.57	1551.58	1710.29	590.903	1685.15	-1.51413	4.49048e-44	3.09267e-41	hypothetical protein && Q9SJY5.1 RecName: Full=Mitochondrial uncoupling protein 5; Short=AtPUMP5; AltName: Full=Mitochondrial dicarboxylate carrier 1	Mito_carr	GLYMA_14G029100	25.2811	21.3626	29.0206	127.291	146.643	142.313	25.2214	138.749	-2.45248	5.34044e-18	3.29566e-15	hypothetical protein && Q8RY24.1 RecName: Full=Probable sucrose-phosphate synthase 3; AltName: Full=Sucrose phosphate synthase 3F; Short=AtSPS3F; AltName: Full=UDP-glucose-fructose-phosphate glucosyltransferase	Glycos_transf_1
GLYMA_09G190000	381.019	276.117	381.295	22.9154	31.5046	9.19522	346.144	21.2051	4.03948	1.17337e-40	9.11314e-38	hypothetical protein && -	-	GLYMA_12G073000	396.144	331.421	413.332	1481.79	1091.42	1342.66	380.299	1305.29	-1.77665	1.4234e-43	9.62168e-41	hypothetical protein && Q39023.2 RecName: Full=Mitogen-activated protein kinase 3; Short=AtMPK3; Short=MAP kinase 3	Pkinase	GLYMA_02G259700	739.471	642.065	643.457	1562.37	1477.23	1389.7	674.998	1476.43	-1.12908	8.72456e-18	5.23512e-15	hypothetical protein && -	-
GLYMA_09G185500	697.374	394.761	646.028	40.8492	71.8698	53.3323	579.388	55.3504	3.38835	1.5667e-40	1.19468e-37	hypothetical protein && -	-	GLYMA_18G291500	1508.67	1491.39	1413.6	3368.12	3068.36	3344.66	1471.22	3260.38	-1.14838	1.59403e-43	1.05791e-40	hypothetical protein && P52409.1 RecName: Full=Glucan endo-1,3-beta-glucosidase; AltName: Full=(1->3)-beta-glucan endohydrolase; Short=(1->3)-beta-glucanase; AltName: Full=Beta-1,3-endoglucanase; Flags: Precursor	Glyco_hydro_17	GLYMA_05G222400	103.231	121.055	107.076	309.509	325.674	413.567	110.454	349.584	-1.66343	8.80336e-18	5.23512e-15	hypothetical protein && Q9ZUN4.1 RecName: Full=1-aminocyclopropane-1-carboxylate oxidase 1; Short=ACC oxidase 1; Short=AtACO1	2OG-FeII_Oxy
GLYMA_06G202300	331.278	429.276	246.952	2086.3	1902.09	1664.33	335.835	1884.24	-2.48942	1.77281e-40	1.32771e-37	hypothetical protein && Q9SBQ9.1 RecName: Full=Flavonoid 3'-monooxygenase; AltName: Full=Cytochrome P450 75B2; AltName: Full=Flavonoid 3'-hydroxylase [Petunia x hybrida]	p450	novel.686	229.784	277.565	289.333	29.0548	25.1346	35.9641	265.561	30.0512	3.14563	1.05816e-42	6.8973e-40	- && Q2QXR8.1 RecName: Full=Pyruvate kinase 2, cytosolic; Short=OsPK2 >B8BM17.1 RecName: Full=Pyruvate kinase 2, cytosolic; Short=OsPK2 && PF00224:Pyruvate kinase, barrel domain	PK	GLYMA_01G183100	1639.06	1811.07	1799.28	774.21	752.11	893.992	1749.8	806.77	1.11723	1.07239e-17	6.26333e-15	hypothetical protein && P29162.1 RecName: Full=L-ascorbate oxidase homolog; AltName: Full=Pollen-specific protein NTP303; Flags: Precursor	-
GLYMA_06G186300	3175.49	2778.43	3971	455.319	611.386	733.778	3308.3	600.161	2.46221	3.29489e-40	2.42435e-37	hypothetical protein && Q9S795.1 RecName: Full=Betaine aldehyde dehydrogenase 1, chloroplastic; Short=BADH; AltName: Full=Aldehyde dehydrogenase family 10 member A8; Flags: Precursor	Aldedh	GLYMA_11G198300	205.87	185.389	166.986	667.143	607.098	638.363	186.082	637.534	-1.78022	1.54287e-42	9.88031e-40	hypothetical protein && Q9SMT7.1 RecName: Full=Oxalate--CoA ligase; AltName: Full=4-coumarate--CoA ligase isoform 8; Short=At4CL8; AltName: Full=4-coumarate--CoA ligase-like 10; AltName: Full=Acyl-activating enzyme 3; AltName: Full=Adenosine monophosphate binding protein 3; Short=AtMPBP3; AltName: Full=Oxalyl-CoA synthetase	AMP-binding	GLYMA_11G059100	4882.41	4388.83	3551.52	1993.94	1819.1	1874.9	4274.25	1895.98	1.17259	3.13565e-17	1.79926e-14	hypothetical protein && Q6DBN4.1 RecName: Full=Reticulon-like protein B6; Short=AtRTNLB6	-
GLYMA_11G154700	186.033	188.752	213.367	1174.66	842.748	1370.09	196.051	1129.17	-2.52588	4.64581e-40	3.3594e-37	hypothetical protein && F4JCX9.1 RecName: Full=Protein LNK2; AltName: Full=Night light-inducible and clock-regulated 2	-	GLYMA_13G285400	1155.16	1215.9	1274.72	2778.09	2596.6	2815.19	1215.26	2729.96	-1.16672	1.59636e-42	1.00466e-39	hypothetical protein && Q69VG1.1 RecName: Full=Chitin-inducible gibberellin-responsive protein 1	GRAS	GLYMA_17G055600	233.85	183.956	210.149	57.5426	59.3771	57.3072	209.318	58.0756	1.85086	3.22911e-17	1.82094e-14	hypothetical protein && -	-
GLYMA_07G043000	257.66	212.481	292.392	14.9448	17.7213	6.43665	254.178	13.0343	4.29789	1.04296e-39	7.41385e-37	hypothetical protein && F4HV65.1 RecName: Full=Dormancy-associated protein homolog 4; AltName: Full=DRM1 homolog 4	-	GLYMA_05G096500	155.962	182.281	179.386	579.978	600.331	591.41	172.543	590.573	-1.77361	1.66683e-42	1.03123e-39	hypothetical protein && O22176.1 RecName: Full=Probable WRKY transcription factor 15; AltName: Full=WRKY DNA-binding protein 15	WRKY	GLYMA_08G070300	1941.38	1844.3	1779.26	685.28	805.189	947.479	1854.98	812.649	1.19121	9.3588e-17	5.1881e-14	hypothetical protein && -	-
GLYMA_13G024100	1125.15	1167.03	882.114	4224.4	4383.08	5956.66	1058.1	4854.71	-2.19821	1.47132e-39	1.02845e-36	hypothetical protein && -	-	GLYMA_02G125600	662.319	678.377	577.012	1782.4	1561.25	1882.12	639.236	1741.92	-1.44787	1.87506e-42	1.14073e-39	hypothetical protein && O82333.1 RecName: Full=Probable indole-3-acetic acid-amido synthetase GH3.1; AltName: Full=Auxin-responsive GH3-like protein 1; Short=AtGH3-1	-	GLYMA_18G067500	182.234	153.099	165.117	466.444	412.941	426.938	166.817	435.441	-1.38308	1.00812e-16	5.49544e-14	hypothetical protein && -	-
GLYMA_05G175300	145.245	172.573	128.415	817.98	690.147	685.044	148.744	731.057	-2.29883	1.59734e-39	1.09824e-36	hypothetical protein && P0ABB9.1 RecName: Full=Magnesium-transporting ATPase, P-type 1; AltName: Full=Mg(2+) transport ATPase, P-type 1 >P0ABB8.1 RecName: Full=Magnesium-transporting ATPase, P-type 1; AltName: Full=Mg(2+) transport ATPase, P-type 1	E1-E2_ATPase	GLYMA_05G082500	584.338	577.915	771.278	2034.95	1802.93	1934.07	644.51	1923.98	-1.57448	2.19342e-42	1.31253e-39	hypothetical protein && Q9FKZ0.1 RecName: Full=Probable disease resistance protein At5g66910	NB-ARC	GLYMA_05G064500	668.895	961.317	663.471	273.763	290.588	291.311	764.561	285.221	1.42146	1.51648e-16	8.13107e-14	hypothetical protein && O23596.2 RecName: Full=Putative glycerol-3-phosphate transporter 4; Short=G-3-P transporter 4; AltName: Full=Glycerol-3-phosphate permease 4; Short=AtG3Pp4; Short=G-3-P permease 4	MFS_1
novel.370	263.629	191.988	266.709	7.97057	5.90711	4.59761	240.775	6.15843	5.29807	1.73392e-39	1.17291e-36	- && Q852L0.1 RecName: Full=Casein kinase 1-like protein HD16; AltName: Full=Os03g0793500 protein; AltName: Full=Protein EARLY FLOWERING 1; AltName: Full=Protein HEADING DATE 16 && -	-	GLYMA_11G176200	11328.1	11098.5	11293.9	23759	22072.1	26270.8	11240.1	24033.9	-1.0964	3.06374e-42	1.80375e-39	hypothetical protein && O82392.1 RecName: Full=Phosphomethylpyrimidine synthase, chloroplastic; AltName: Full=Hydroxymethylpyrimidine phosphate synthase; Short=HMP-P synthase; Short=HMP-phosphate synthase; Short=HMPP synthase; AltName: Full=Protein PYRIMIDINE REQUIRING; AltName: Full=Thiamine biosynthesis protein ThiC; Short=Protein THIAMINE C; Flags: Precursor	-	GLYMA_02G219100	568.824	582.724	347.247	166.525	153.841	147.088	499.598	155.818	1.67911	1.67761e-16	8.84995e-14	hypothetical protein && -	-
GLYMA_13G030300	3205.33	3026.5	3533.4	657.572	861.454	924.12	3255.08	814.382	1.99859	2.21997e-39	1.47787e-36	hypothetical protein && O24370.1 RecName: Full=Linoleate 13S-lipoxygenase 2-1, chloroplastic; AltName: Full=Lipoxygenase 2-1; Flags: Precursor	Lipoxygenase	GLYMA_03G236300	111.253	120.14	121.52	486.109	428.255	508.493	117.638	474.286	-2.00934	6.50704e-42	3.77016e-39	hypothetical protein && Q948T9.1 RecName: Full=Respiratory burst oxidase homolog protein B; AltName: Full=NADPH oxidase RBOHB; AltName: Full=StRBOHB	FAD_binding_8	GLYMA_20G225900	1123.95	928.086	1006.71	432.441	484.913	462.278	1019.59	459.877	1.14919	2.04752e-16	1.06299e-13	hypothetical protein && P08283.1 RecName: Full=Histone H1; AltName: Full=PsH1b; AltName: Full=PsH1b-40	-
GLYMA_10G151000	7223.44	5218.18	5078.33	1230.46	1257.23	843.202	5839.99	1110.3	2.39535	2.52312e-39	1.62068e-36	hypothetical protein && Q8LD26.1 RecName: Full=Dormancy-associated protein homolog 3; AltName: Full=DRM1 homolog 3	-	GLYMA_02G222300	829.719	799.553	874.611	2023.78	1893.8	2244.76	834.628	2054.11	-1.29845	1.96612e-41	1.12136e-38	hypothetical protein && F4JN35.1 RecName: Full=Protein NTM1-like 9; AltName: Full=Calmodulin-binding NAC protein	NAM	GLYMA_14G052900	367.629	385.714	363.258	156.934	125.052	105.063	372.2	129.016	1.52595	2.95973e-16	1.51256e-13	hypothetical protein && -	-
GLYMA_11G242200	110.426	98.1511	113.598	673.513	570.036	506.657	107.392	583.402	-2.44003	2.5389e-39	1.62068e-36	hypothetical protein && P46668.1 RecName: Full=Homeobox-leucine zipper protein ATHB-6; AltName: Full=HD-ZIP protein ATHB-6; AltName: Full=Homeodomain transcription factor ATHB-6	HALZ	GLYMA_06G089800	932.654	942.478	963.064	2269.63	2020.44	2182.82	946.065	2157.63	-1.18876	2.19225e-41	1.21542e-38	hypothetical protein && Q9SUG3.2 RecName: Full=Inositol-tetrakisphosphate 1-kinase 3; AltName: Full=Inositol 1,3,4-trisphosphate 5/6-kinase 3; Short=AtItpk-3; Short=Inositol-triphosphate 5/6-kinase 3; Short=Ins(1,3,4)P(3) 5/6-kinase 3	-	GLYMA_13G088700	3390.82	3410.9	2388.7	1334.81	1265.81	1330.48	3063.47	1310.37	1.22494	3.36345e-16	1.69244e-13	hypothetical protein && Q9SYT0.1 RecName: Full=Annexin D1; AltName: Full=AnnAt1; AltName: Full=Annexin A1	-
GLYMA_06G167900	601.871	244.838	311.16	10.9595	10.8297	19.31	385.956	13.6997	4.80897	2.55043e-39	1.62068e-36	hypothetical protein && Q9FED2.1 RecName: Full=HVA22-like protein e; Short=AtHVA22e	TB2_DP1_HVA22	GLYMA_01G014700	160.121	123.247	143.84	516.281	522.993	585.416	142.403	541.563	-1.92714	2.19763e-41	1.21542e-38	hypothetical protein && Q336N8.1 RecName: Full=Lysine-specific demethylase JMJ706; AltName: Full=Jumonji domain-containing protein 706; AltName: Full=Lysine-specific histone demethylase JMJ706; AltName: Full=Protein JUMONJI 706	JmjC	GLYMA_03G163500	2.35882e+06	2.97053e+06	2.76771e+06	1.35999e+06	1.36166e+06	1.36883e+06	2.69902e+06	1.36349e+06	0.985128	4.18031e-16	2.0716e-13	hypothetical protein && P04405.2 RecName: Full=Glycinin G2; Contains: RecName: Full=Glycinin A2 subunit; Contains: RecName: Full=Glycinin B1a subunit; Flags: Precursor	-
GLYMA_18G198400	124.353	128.351	136.318	648.605	544.439	630.792	129.674	607.945	-2.22894	3.71726e-39	2.32689e-36	hypothetical protein && Q9FEL7.1 RecName: Full=Auxin transporter-like protein 2; AltName: Full=AUX1-like protein 2; AltName: Full=MtLAX2	-	GLYMA_09G045700	612.411	556.166	556.345	1489.62	1355.34	1563.44	574.974	1469.46	-1.35429	2.42641e-41	1.30448e-38	hypothetical protein && O04133.1 RecName: Full=Protein SRC2; AltName: Full=Protein SOYBEAN GENE REGULATED BY COLD 2	C2	GLYMA_02G307300	6.32027	2.37362	10.0071	73.236	76.4705	111.749	6.23367	87.1518	-3.76825	4.33669e-16	2.11702e-13	hypothetical protein && P26690.1 RecName: Full=NAD(P)H-dependent 6'-deoxychalcone synthase	Aldo_ket_red
GLYMA_09G148700	178.074	183.359	162.989	795.064	673.411	779.755	174.807	749.41	-2.10067	4.02608e-39	2.48314e-36	hypothetical protein && -	-	GLYMA_10G266900	566.662	593.45	649.758	1714.23	1437.51	1640.36	603.29	1597.37	-1.40269	2.43014e-41	1.30448e-38	hypothetical protein && -	-	GLYMA_09G233800	379.216	340.615	322.229	102.007	129.55	136.582	347.353	122.713	1.50263	5.85864e-16	2.81792e-13	hypothetical protein && O80654.1 RecName: Full=Ethylene-responsive transcription factor ERF037	AP2
GLYMA_18G044900	102.467	135.901	151.135	798.053	632.061	688.722	129.835	706.279	-2.44382	7.8916e-39	4.79672e-36	hypothetical protein && Q9C8D4.1 RecName: Full=Butyrate--CoA ligase AAE11, peroxisomal; AltName: Full=Acyl-activating enzyme 11; AltName: Full=Butyryl-CoA synthetase	AMP-binding	GLYMA_09G061900	344.156	366.634	409.199	1009.1	1013.12	1058.94	373.33	1027.05	-1.45719	2.82308e-41	1.49345e-38	hypothetical protein && Q9SV15.2 RecName: Full=Probable WRKY transcription factor 11; AltName: Full=WRKY DNA-binding protein 11	WRKY	GLYMA_18G003800	295.999	471.164	405.288	116.829	134.048	130.851	390.817	127.243	1.61821	6.17469e-16	2.92689e-13	hypothetical protein && Q8L7Y8.1 RecName: Full=Kinesin-like protein KIN-12B; AltName: Full=Phragmoplast-associated kinesin-related protein 1-like protein; Short=AtPAKRP1L	Kinesin
GLYMA_19G260900	157.183	114.33	99.7688	1077.02	683.256	1273.54	123.76	1011.27	-3.03031	1.05013e-38	6.2918e-36	hypothetical protein && Q6R0H1.2 RecName: Full=Protein LHY; AltName: Full=MYB-related transcription factor LHY; AltName: Full=Protein LATE ELONGATED HYPOCOTYL	Myb_DNA-binding	GLYMA_02G008500	352.474	342.813	392.666	1011.33	978.316	968.034	362.651	985.894	-1.44005	4.104e-41	2.14006e-38	hypothetical protein && O80719.1 RecName: Full=Probable receptor-like protein kinase At2g47060	Pkinase_Tyr	GLYMA_09G253200	314.96	407.076	397.282	147.344	126.851	129.896	373.106	134.697	1.46873	7.74773e-16	3.62007e-13	hypothetical protein && Q7X8C5.1 RecName: Full=Wall-associated receptor kinase-like 2; Flags: Precursor	Pkinase
GLYMA_01G225800	2612.42	2128.04	2605.84	541.002	694.085	491.944	2448.77	575.677	2.08923	1.63238e-38	9.64255e-36	hypothetical protein && O65781.1 RecName: Full=UDP-glucose 4-epimerase GEPI48; AltName: Full=Galactowaldenase; AltName: Full=UDP-galactose 4-epimerase	-	novel.271	48.8681	45.5704	71.9198	324.073	351.885	323.677	55.4528	333.211	-2.57101	5.37833e-41	2.76507e-38	- && A8MRC7.1 RecName: Full=Probable beta-1,3-galactosyltransferase 2 && -	-	GLYMA_09G126600	107.445	59.3406	63.0448	1.74372	3.59861	0.95512	76.61	2.09915	5.1802	1.11208e-15	5.12294e-13	hypothetical protein && -	-
GLYMA_12G047500	2758.66	2559.48	2973.31	675.506	881.144	698.837	2763.81	751.829	1.8784	2.63344e-38	1.53398e-35	hypothetical protein && Q9XIM7.1 RecName: Full=Cold-regulated 413 plasma membrane protein 1; Short=AtCOR413-PM1; AltName: Full=WCOR413-like protein	-	GLYMA_13G188800	220.427	248.566	203.36	5.58746	4.83358	7.99203	224.117	6.13769	5.18774	5.67412e-41	2.87662e-38	hypothetical protein && Q9SYS3.1 RecName: Full=Cysteine-rich receptor-like protein kinase 40; Short=Cysteine-rich RLK40; Flags: Precursor	-	GLYMA_05G107600	179.074	204.132	129.092	36.618	35.0865	46.8009	170.766	39.5018	2.11194	1.21308e-15	5.51058e-13	hypothetical protein && Q9FHP1.1 RecName: Full=ACT domain-containing protein ACR1; AltName: Full=Protein ACT DOMAIN REPEATS 1	-
GLYMA_08G285900	21646.4	22690.2	32013.9	2698.04	5110.63	4043.14	25450.2	3950.6	2.68752	3.31324e-38	1.90353e-35	hypothetical protein && O80763.1 RecName: Full=Probable nucleoredoxin 1; Short=AtNrx1	C1_3	GLYMA_09G188600	651.922	684.591	887.838	2124.35	2059.1	2071.93	741.45	2085.13	-1.48876	2.52222e-40	1.26118e-37	hypothetical protein && Q9LHF1.1 RecName: Full=Leucine-rich repeat extensin-like protein 4; Short=AtLRX4; Short=LRR/EXTENSIN4; AltName: Full=Cell wall hydroxyproline-rich glycoprotein; Flags: Precursor	-	GLYMA_06G028200	305.48	326.373	398.283	124.676	128.65	117.48	343.379	123.602	1.47461	1.31968e-15	5.91271e-13	hypothetical protein && Q9SDZ9.1 RecName: Full=Purple acid phosphatase 2; AltName: Full=Manganese(II) purple acid phosphatase 2; Flags: Precursor	Metallophos
GLYMA_16G209800	891.365	757.165	856.431	178.341	222.501	174.709	834.987	191.851	2.12262	3.814e-38	2.16161e-35	hypothetical protein && P14749.1 RecName: Full=Alpha-galactosidase; AltName: Full=Alpha-D-galactoside galactohydrolase; AltName: Full=Melibiase; Flags: Precursor	-	GLYMA_14G016300	2843.71	2911.32	3064.45	6773.12	5814.8	6685.33	2939.83	6424.41	-1.12742	3.45492e-40	1.70421e-37	hypothetical protein && Q9XEE6.1 RecName: Full=Zinc finger CCCH domain-containing protein 29; Short=AtC3H29; AltName: Full=AtSZF2	-	GLYMA_10G172200	952.254	996.921	1141.81	2178.77	2257.23	1953.22	1030.33	2129.74	-1.0473	1.47835e-15	6.53411e-13	hypothetical protein && Q43092.1 RecName: Full=Granule-bound starch synthase 1, chloroplastic/amyloplastic; AltName: Full=Granule-bound starch synthase I; Short=GBSS-I; Flags: Precursor	Glycos_transf_1
GLYMA_07G073100	6863.31	6403.55	7394.74	873.774	1539.79	746.652	6887.2	1053.4	2.70911	2.69401e-37	1.50649e-34	hypothetical protein && -	-	GLYMA_11G010400	545.868	501.274	616.692	1689.65	1380.47	1576.43	554.611	1548.85	-1.47897	5.51061e-40	2.68198e-37	hypothetical protein && Q9LFL0.1 RecName: Full=Cellulose synthase-like protein D2; Short=AtCslD2	-	novel.249	129.565	202.945	212.151	37.4899	26.0899	50.6213	181.554	38.0671	2.25693	1.50509e-15	6.56358e-13	- && P10978.1 RecName: Full=Retrovirus-related Pol polyprotein from transposon TNT 1-94; Includes: RecName: Full=Protease; Includes: RecName: Full=Reverse transcriptase; Includes: RecName: Full=Endonuclease && PF00665:Integrase core domain	rve
GLYMA_06G042100	584.958	471.341	420.807	46.8271	85.6531	53.3323	492.369	61.9375	2.99198	3.96294e-37	2.18692e-34	hypothetical protein && Q8LC30.1 RecName: Full=Ethylene-responsive transcription factor RAP2-1; AltName: Full=Protein RELATED TO APETALA2 1	AP2	GLYMA_18G285800	1048.07	1140.29	980.424	379.947	387.653	309.691	1056.26	359.097	1.55627	1.13114e-39	5.43274e-37	hypothetical protein && P26690.1 RecName: Full=NAD(P)H-dependent 6'-deoxychalcone synthase	Aldo_ket_red	GLYMA_07G240700	1397.83	1011.16	1165.83	487.368	497.508	315.189	1191.61	433.355	1.45878	1.71749e-15	7.3913e-13	hypothetical protein && Q9SWB6.1 RecName: Full=Probable bifunctional TENA-E protein; AltName: Full=Aminopyrimidine aminohydrolase; AltName: Full=Formylaminopyrimidine amidohydrolase; AltName: Full=Formylaminopyrimidine deformylase; AltName: Full=Seed maturation protein PM36	-
GLYMA_15G172500	518.305	389.368	575.893	74.7241	86.6376	74.4813	494.522	78.6143	2.65435	4.30491e-37	2.34478e-34	hypothetical protein && Q0JLP9.1 RecName: Full=Probable protein phosphatase 2C 6; Short=OsPP2C06	PP2C	GLYMA_05G010600	1239.38	1355.72	1249.09	436.939	438.889	538.463	1281.4	471.43	1.44168	3.1468e-39	1.49175e-36	hypothetical protein && Q38998.2 RecName: Full=Potassium channel AKT1	Ion_trans	GLYMA_19G098500	1596.92	1418.24	1876.33	774.21	664.843	766.006	1630.5	735.02	1.15	1.81746e-15	7.71997e-13	hypothetical protein && Q9SGA2.1 RecName: Full=Glycerophosphodiester phosphodiesterase GDPD1, chloroplastic; AltName: Full=Glycerophosphodiester phosphodiesterase 1; Short=AtGDPD1; AltName: Full=Protein SENESCENCE-RELATED GENE 3; Flags: Precursor	-
GLYMA_02G264800	1503.18	1178.89	1114.25	162.4	274.681	157.238	1265.44	198.106	2.67617	5.37635e-37	2.89082e-34	hypothetical protein && Q9SRM0.1 RecName: Full=RING-H2 finger protein ATL66; AltName: Full=RING-type E3 ubiquitin transferase ATL66	-	GLYMA_07G266500	426.297	463.989	419.119	1229.24	1056.62	1279.72	436.468	1188.53	-1.44582	3.6727e-39	1.71873e-36	hypothetical protein && Q9M0M5.2 RecName: Full=Scarecrow-like protein 13; Short=AtSCL13; AltName: Full=GRAS family protein 24; Short=AtGRAS-24	GRAS	GLYMA_12G013200	424.511	428.439	345.245	877.961	851.971	934.107	399.398	888.013	-1.1539	1.85071e-15	7.76041e-13	hypothetical protein && Q9C5L3.1 RecName: Full=Putative glycerol-3-phosphate transporter 1; Short=G-3-P transporter 1; AltName: Full=Glycerol-3-phosphate permease 1; Short=AtG3Pp1; Short=G-3-P permease 1; AltName: Full=Protein PHOSPHATE STARVATION-INDUCED GENE 3; Short=AtPS3	MFS_1
GLYMA_14G075200	1415.64	1028.97	1604.2	277.974	285.51	218.846	1349.6	260.777	2.37275	6.69756e-37	3.55564e-34	hypothetical protein && Q8GUH2.1 RecName: Full=Uncharacterized protein At1g01500	-	GLYMA_06G114200	191.314	188.496	204.186	607.916	589.697	596.405	194.665	598.006	-1.61693	1.99802e-38	9.23185e-36	hypothetical protein && Q0IU52.1 RecName: Full=Aspartic proteinase Asp1; Short=OSAP1; Short=OsAsp1; AltName: Full=Nucellin-like protein; Flags: Precursor	-	GLYMA_03G042700	350.775	377.406	359.255	144.728	125.951	150.909	362.479	140.53	1.3671	1.89215e-15	7.83373e-13	hypothetical protein && Q6IEQ7.1 RecName: Full=WRKY transcription factor WRKY24; Short=OsWRKY24	WRKY
GLYMA_18G200500	540.191	653.621	501.807	2613.35	2008.42	2128.69	565.207	2250.15	-1.99374	7.37143e-37	3.86447e-34	hypothetical protein && Q93Z81.1 RecName: Full=Vacuolar cation/proton exchanger 3; AltName: Full=Ca(2+)/H(+) antiporter CAX3; AltName: Full=Ca(2+)/H(+) exchanger 3; AltName: Full=Protein CATION EXCHANGER 3	Na_Ca_ex	GLYMA_19G156700	177.797	180.21	142.186	714.077	618.698	542.459	166.731	625.078	-1.91073	2.17684e-38	9.93236e-36	hypothetical protein && Q93ZQ3.1 RecName: Full=Probable inactive patatin-like protein 9; Short=AtPLP9; AltName: Full=Patatin-related phospholipase A IIIdelta; Short=pPLAIIId; AltName: Full=Phospholipase A IIIB; Short=AtPLAIIIB	-	GLYMA_07G013900	812.154	803.471	744.529	344.384	395.847	342.888	786.718	361.04	1.12331	2.33054e-15	9.52812e-13	hypothetical protein && Q8L799.1 RecName: Full=Inositol oxygenase 1; AltName: Full=Myo-inositol oxygenase 1; Short=AtMIOX1; Short=MI oxygenase 1	-
GLYMA_20G029100	124.353	100.308	71.1223	567.903	580.866	720.905	98.5946	623.225	-2.66095	7.93403e-37	4.10806e-34	hypothetical protein && P26792.1 RecName: Full=Beta-fructofuranosidase, insoluble isoenzyme 1; AltName: Full=Cell wall beta-fructosidase 1; AltName: Full=Invertase 1; AltName: Full=Sucrose hydrolase 1; Flags: Precursor	-	GLYMA_06G036300	781.89	740.518	704.318	1860.62	1702.39	2148.86	742.242	1903.96	-1.35987	3.12554e-38	1.4085e-35	hypothetical protein && Q9S7T8.1 RecName: Full=Serpin-ZX; AltName: Full=ArathZx; AltName: Full=AtSerpin1; AltName: Full=Serpin-1	Serpin	GLYMA_U025900	4119.76	3611.47	3391.41	2009.63	1676.95	1714.44	3707.55	1800.34	1.04206	3.27604e-15	1.32283e-12	hypothetical protein && Q9LDA7.1 RecName: Full=Probable protein phosphatase 2C 39; Short=AtPP2C39	PP2C
GLYMA_17G049200	3185.44	2785.98	3047.39	625.69	902.803	617.919	3006.27	715.471	2.07132	8.38042e-37	4.28628e-34	hypothetical protein && -	-	GLYMA_13G158000	293.209	274.458	304.213	816.887	761.772	839.163	290.626	805.94	-1.46968	4.34558e-38	1.93442e-35	hypothetical protein && Q9ZQG9.2 RecName: Full=Glucan endo-1,3-beta-glucosidase 14; AltName: Full=(1->3)-beta-glucan endohydrolase 14; Short=(1->3)-beta-glucanase 14; AltName: Full=Beta-1,3-endoglucanase 14; Short=Beta-1,3-glucanase 14; Flags: Precursor	Glyco_hydro_17	novel.662	105.338	99.6921	162.115	0	0	0	122.382	0	9.51933	4.24531e-15	1.69331e-12	- && Q8L7V3.1 RecName: Full=Probable methyltransferase PMT26 && PF03141:Putative S-adenosyl-L-methionine-dependent methyltransferase|PF02705:K+ potassium transporter	K_trans
GLYMA_06G150400	574.015	552.235	815.931	120.555	111.251	112.182	647.394	114.662	2.49794	1.549e-36	7.82709e-34	hypothetical protein && Q6NML0.1 RecName: Full=E3 ubiquitin-protein ligase ATL76; AltName: Full=RING-H2 finger protein ATL76; AltName: Full=RING-type E3 ubiquitin transferase ATL76	-	GLYMA_17G180100	582.259	535.452	770.451	2078.54	1729.45	2016.99	629.387	1941.66	-1.62198	9.00407e-38	3.95984e-35	hypothetical protein && Q9FKZ1.1 RecName: Full=Probable disease resistance protein At5g66900	NB-ARC	novel.19	6.32027	16.6154	9.0064	93.2888	98.9618	76.4096	10.6473	89.5534	-3.09621	4.91813e-15	1.93804e-12	- && Q3TLD5.2 RecName: Full=Unconventional prefoldin RPB5 interactor; AltName: Full=Protein NNX3; AltName: Full=Protein phosphatase 1 regulatory subunit 19; AltName: Full=RNA polymerase II subunit 5-mediating protein; Short=RPB5-mediating protein && -	-
GLYMA_18G039100	1050.54	984.746	1164.63	273.988	271.727	319.074	1066.64	288.263	1.8871	2.69828e-36	1.34721e-33	hypothetical protein && -	-	GLYMA_17G168900	222.506	187.46	199.226	670.495	593.564	630.371	203.064	631.477	-1.63689	2.47465e-37	1.07535e-34	hypothetical protein && O22176.1 RecName: Full=Probable WRKY transcription factor 15; AltName: Full=WRKY DNA-binding protein 15	WRKY	novel.387	96.9108	105.626	158.112	0	0	0	120.216	0	9.49306	5.08317e-15	1.97923e-12	- && - && -	-
GLYMA_14G090400	3194.39	2819.42	2733.27	603.771	810.259	857.914	2915.69	757.314	1.94451	7.68052e-36	3.78966e-33	hypothetical protein && O48651.1 RecName: Full=Squalene monooxygenase; AltName: Full=Squalene epoxidase; Short=SE	-	GLYMA_14G176400	1516.99	1407.5	1281.33	3383.77	2988.12	3599.41	1401.94	3323.76	-1.24617	2.86459e-37	1.23016e-34	hypothetical protein && Q9ZPE7.1 RecName: Full=Protein EXORDIUM; Flags: Precursor	-	GLYMA_19G162100	1165.04	1500.13	1082.77	446.391	517.3	588.354	1249.31	517.348	1.27177	5.17885e-15	1.99276e-12	hypothetical protein && O81117.2 RecName: Full=Cytochrome P450 94A1; AltName: Full=P450-dependent fatty acid omega-hydroxylase	p450
GLYMA_11G027700	756.069	970.725	480.076	3806.94	4859.58	5868.39	735.623	4844.97	-2.72005	1.02371e-35	4.99236e-33	hypothetical protein && P51091.1 RecName: Full=Leucoanthocyanidin dioxygenase; Short=LDOX; Short=Leucocyanidin oxygenase; AltName: Full=Anthocyanidin synthase; AltName: Full=Leucoanthocyanidin hydroxylase	2OG-FeII_Oxy	GLYMA_11G180500	985.681	944.549	878.745	2147.82	2010.77	2358.65	936.325	2172.41	-1.21517	3.49528e-37	1.48354e-34	hypothetical protein && Q9FMS6.1 RecName: Full=Probable CCR4-associated factor 1 homolog 11	CAF1	GLYMA_18G172600	262.291	249.23	272.193	105.495	68.3736	77.3647	261.238	83.7444	1.63996	5.64627e-15	2.14735e-12	hypothetical protein && Q8GXU5.1 RecName: Full=Protein SULFUR DEFICIENCY-INDUCED 1; Short=AtSDI1	-
GLYMA_08G181000	64.6638	73.3436	67.1711	660.561	385.931	465.278	68.3928	503.923	-2.88199	1.11043e-35	5.35304e-33	hypothetical protein && D4Q9Z5.1 RecName: Full=Soyasaponin III rhamnosyltransferase; AltName: Full=Soyasaponin glycosyltransferase 3; AltName: Full=UDP-rhamnose:soyasaponin III-rhamnosyltransferase	UDPGT	GLYMA_09G147200	116.452	82.8552	82.6665	425.764	380.886	408.592	93.9911	405.081	-2.11283	6.99705e-37	2.93571e-34	hypothetical protein && Q9FJ93.1 RecName: Full=Dehydration-responsive element-binding protein 1D; Short=Protein DREB1D; AltName: Full=C-repeat/dehydration-responsive element-binding factor 4; Short=C-repeat-binding factor 4; Short=CRT/DRE-binding factor 4	AP2	GLYMA_10G033100	2842.01	3035.86	2527.8	1312.15	1339.58	1523.42	2801.89	1391.71	1.0095	6.18393e-15	2.3248e-12	hypothetical protein && P08283.1 RecName: Full=Histone H1; AltName: Full=PsH1b; AltName: Full=PsH1b-40	-
GLYMA_20G241700	273.578	285.825	195.586	1054.11	1027.84	1132.85	251.663	1071.6	-2.09142	1.32754e-35	6.32694e-33	hypothetical protein && Q53B74.1 RecName: Full=Chalcone--flavonone isomerase 2-A; Short=Chalcone isomerase 2-A	-	GLYMA_15G151000	6171.94	6402.64	7118.41	3209.44	3111.86	3286.72	6564.33	3202.67	1.03569	7.63412e-37	3.1666e-34	Sucrose synthase 2 [Source:Projected from Arabidopsis thaliana (AT5G49190) UniProtKB/Swiss-Prot;Acc:Q00917] && Q00917.3 RecName: Full=Sucrose synthase 2; Short=AtSUS2; AltName: Full=Sucrose-UDP glucosyltransferase 2	Glycos_transf_1	novel.381	2.10676	7.12087	3.00213	74.1079	76.4705	64.9481	4.07659	71.8422	-4.17949	7.15235e-15	2.65535e-12	- && - && -	-
GLYMA_20G237200	1653.4	1054.85	1242.66	286.94	282.557	283.213	1316.97	284.237	2.21236	1.38025e-35	6.50425e-33	hypothetical protein && Q8LD26.1 RecName: Full=Dormancy-associated protein homolog 3; AltName: Full=DRM1 homolog 3	-	GLYMA_05G132900	178.837	169.853	167.813	505.106	589.697	573.428	172.168	556.077	-1.69353	1.01264e-36	4.15318e-34	hypothetical protein && Q9S7J8.1 RecName: Full=Copper-transporting ATPase RAN1; AltName: Full=Protein HEAVY METAL ATPASE 7; AltName: Full=Protein RESPONSIVE TO ANTAGONIST 1	E1-E2_ATPase	GLYMA_11G059200	1329.36	1529.8	1413	693.999	604.567	745.948	1424.06	681.505	1.06319	7.22555e-15	2.65535e-12	hypothetical protein && P29162.1 RecName: Full=L-ascorbate oxidase homolog; AltName: Full=Pollen-specific protein NTP303; Flags: Precursor	-
GLYMA_12G044700	433.745	395.84	454.393	49.8161	86.6376	62.5275	427.992	66.3271	2.69035	1.45381e-35	6.77476e-33	hypothetical protein && Q8VZ80.2 RecName: Full=Polyol transporter 5; AltName: Full=Protein POLYOL TRANSPORTER 5; Short=AtPLT5; AltName: Full=Sugar-proton symporter PLT5	Sugar_tr	GLYMA_17G053600	226.665	202.995	196.746	657.085	589.697	697.304	208.802	648.029	-1.63576	1.03456e-36	4.19593e-34	hypothetical protein && O64851.1 RecName: Full=IQ domain-containing protein IQM4; AltName: Full=IQ motif-containing protein 4	-	GLYMA_15G271900	72.6831	79.5164	76.054	252.839	231.211	210.126	76.0845	231.392	-1.60631	8.16555e-15	2.96745e-12	hypothetical protein && Q66GR3.1 RecName: Full=Transcription factor bHLH130; AltName: Full=Basic helix-loop-helix protein 130; Short=AtbHLH130; Short=bHLH 130; AltName: Full=Transcription factor EN 69; AltName: Full=bHLH transcription factor bHLH130	HLH
GLYMA_20G129200	275.567	333.282	225.221	1533.34	1088.88	1445.49	278.023	1355.9	-2.28722	1.77055e-35	8.16008e-33	hypothetical protein && Q94C77.1 RecName: Full=Receptor protein kinase-like protein At4g34220; Flags: Precursor	Pkinase	GLYMA_14G117700	89138.6	88150.7	58665.9	27302.6	27552.4	26412.6	78651.7	27089.2	1.53773	1.224e-36	4.9097e-34	hypothetical protein && P01055.2 RecName: Full=Bowman-Birk type proteinase inhibitor; Short=BBI; Flags: Precursor	-	GLYMA_18G013800	568.824	496.087	308.219	126.419	133.149	163.325	457.71	140.964	1.69927	8.41279e-15	3.0237e-12	hypothetical protein && Q9SI09.1 RecName: Full=Probable E3 ubiquitin-protein ligase XERICO	-
GLYMA_13G053600	305.412	318.182	232.135	22.9154	26.582	37.7004	285.243	29.0659	3.28872	1.90888e-35	8.62977e-33	hypothetical protein && Q9SCZ4.1 RecName: Full=Receptor-like protein kinase FERONIA; AltName: Full=Protein SIRENE; Flags: Precursor	Pkinase_Tyr	GLYMA_10G015000	37.4309	27.9636	33.8933	207.854	239.746	288.712	33.0959	245.437	-2.89058	1.56985e-36	6.22854e-34	hypothetical protein && -	-	GLYMA_18G011600	208.569	230.241	217.154	503.062	470.518	568.296	218.655	513.959	-1.23345	9.66814e-15	3.43713e-12	hypothetical protein && Q8L9C4.1 RecName: Full=Very-long-chain 3-oxoacyl-CoA reductase 1; AltName: Full=Beta-ketoacyl reductase 1; Short=AtKCR1; AltName: Full=Protein GLOSSY 8; Short=gl8At	adh_short
GLYMA_09G087400	2422.4	2172.27	3051.34	547.977	665.534	687.802	2548.67	633.771	2.00757	1.91361e-35	8.62977e-33	hypothetical protein && Q9C757.1 RecName: Full=Probable inositol transporter 2	Sugar_tr	GLYMA_20G185700	299.447	201.96	253.786	30.1723	31.9016	34.9651	251.731	32.3463	2.95829	2.36754e-36	9.29246e-34	hypothetical protein && Q84V83.1 RecName: Full=Leucoanthocyanidin reductase; Short=Leucocyanidin reductase	NmrA	GLYMA_06G202200	85.3236	132.923	106.075	300.791	323.875	310.414	108.107	311.693	-1.53196	1.00423e-14	3.53175e-12	hypothetical protein && P42730.2 RecName: Full=Chaperone protein ClpB1; AltName: Full=ATP-dependent Clp protease ATP-binding subunit ClpB homolog 1; AltName: Full=Casein lytic proteinase B1; AltName: Full=Heat shock protein 101; AltName: Full=Protein DEFECTIVE IN LONG-TERM ACQUIRED THERMOTOLERANCE	AAA
GLYMA_18G031300	396.936	403.39	532.429	52.805	78.7615	43.2175	444.252	58.2613	2.93384	2.10377e-35	9.3864e-33	hypothetical protein && P92961.1 RecName: Full=Proline transporter 1; Short=AtPROT1	Aa_trans	GLYMA_14G195200	555.225	508.524	617.519	1364.46	1447.17	1693.31	560.423	1501.65	-1.42041	2.68089e-36	1.04104e-33	hypothetical protein && O80871.1 RecName: Full=Probable protein phosphatase 2C 25; Short=AtPP2C25; AltName: Full=Protein phosphatase AP2C1	PP2C	GLYMA_18G098600	2.10676	2.37362	3.00213	71.4923	70.1729	74.4993	2.49417	72.0549	-4.84542	1.18185e-14	4.11222e-12	hypothetical protein && -	-
GLYMA_13G196200	384.003	449.769	332.892	1435.7	1387.19	1367.33	388.888	1396.74	-1.84562	2.62729e-35	1.15988e-32	hypothetical protein && O04496.1 RecName: Full=Aspartyl protease AED3; AltName: Full=Apoplastic EDS1-dependent protein 3; Flags: Precursor	-	GLYMA_01G193600	647.763	708.412	797.731	1923.2	1646.32	2008	717.969	1859.17	-1.37064	3.02991e-36	1.16419e-33	hypothetical protein && O81108.1 RecName: Full=Calcium-transporting ATPase 2, plasma membrane-type; AltName: Full=Ca(2+)-ATPase isoform 2	E1-E2_ATPase	GLYMA_19G125300	873.25	744.131	694.493	189.193	265.398	353.394	770.625	269.328	1.51822	1.55047e-14	5.33801e-12	hypothetical protein && O80683.1 RecName: Full=Calmodulin-binding protein 25; Short=AtCAMBP25; AltName: Full=VQ motif-containing protein 15; Short=AtVQ15	-
GLYMA_14G049500	234.779	212.481	305.233	26.9007	20.6749	17.4709	250.831	21.6822	3.53725	2.92123e-35	1.27621e-32	hypothetical protein && Q9MB94.1 RecName: Full=1-aminocyclopropane-1-carboxylate oxidase; Short=ACC oxidase; AltName: Full=Ethylene-forming enzyme; Short=EFE	2OG-FeII_Oxy	GLYMA_15G115600	529.232	592.415	544.772	1309.7	1256.73	1314.69	555.473	1293.71	-1.22005	3.67344e-36	1.39675e-33	hypothetical protein && Q8VYH6.1 RecName: Full=Cytochrome b561 and DOMON domain-containing protein At4g17280; AltName: Full=Protein b561A.tha2; Flags: Precursor	Cytochrom_B561	GLYMA_17G255600	1608.51	1457.4	1299.92	528.346	618.961	753.589	1455.28	633.632	1.20011	1.57123e-14	5.35314e-12	hypothetical protein && P59169.2 RecName: Full=Histone H3.3; AltName: Full=Histone H3.2 >Q71V89.3 RecName: Full=Histone H3.3 >P69245.2 RecName: Full=Histone H3.3 >P69244.2 RecName: Full=Histone H3.3; AltName: Full=Histone H3.2; AltName: Full=Minor histone H3 >Q71H73.3 RecName: Full=Histone H3.3 >Q6RUR1.3 RecName: Full=Histone H3.3 >Q71U98.3 RecName: Full=Histone H3.3 >Q711T2.3 RecName: Full=Histo…	Histone
GLYMA_04G010300	399.921	389.368	285.477	1892.01	1333.04	1933.75	358.255	1719.6	-2.26355	1.06886e-34	4.62145e-32	hypothetical protein && O65683.1 RecName: Full=bZIP transcription factor 11; Short=AtbZIP11; AltName: Full=G-box-binding factor 6; AltName: Full=bZIP transcription factor ATB2	bZIP_1	GLYMA_18G166600	0	1.03569	3.30666	548.689	515.26	426.574	1.44745	496.841	-8.28682	7.05943e-36	2.65653e-33	hypothetical protein && -	-	novel.575	38.975	41.5384	47.0334	152.575	143.944	203.44	42.5156	166.653	-1.96794	1.87882e-14	6.3351e-12	- && Q55874.1 RecName: Full=Uncharacterized protein sll0103 && -	-
GLYMA_05G225900	512.336	418.49	632.198	82.6946	88.6066	53.3323	521.008	74.8779	2.80221	1.33548e-34	5.71531e-32	hypothetical protein && -	-	GLYMA_04G167800	378.468	351.099	341.413	92.7518	76.3706	89.9103	356.993	86.3442	2.04973	3.39582e-35	1.25671e-32	hypothetical protein && O80622.2 RecName: Full=Expansin-A15; Short=AtEXPA15; AltName: Full=Alpha-expansin-15; Short=At-EXP15; Short=AtEx15; AltName: Full=Ath-ExpAlpha-1.3; Flags: Precursor	-	GLYMA_18G186900	0	0	0	95.9043	162.837	103.153	0	120.631	-9.24956	2.57886e-14	8.60681e-12	hypothetical protein && Q9MAK9.1 RecName: Full=26S protease regulatory subunit S10B homolog B; AltName: Full=26S proteasome AAA-ATPase subunit RPT4b; AltName: Full=26S proteasome subunit S10B homolog B; AltName: Full=Regulatory particle triple-A ATPase subunit 4b	AAA
GLYMA_01G214200	462.595	595.378	282.514	2442.98	3232.17	4264.74	446.829	3313.3	-2.89135	1.44229e-34	6.11006e-32	hypothetical protein && P51092.1 RecName: Full=Leucoanthocyanidin dioxygenase; Short=LDOX; Short=Leucocyanidin oxygenase; AltName: Full=Leucoanthocyanidin hydroxylase	2OG-FeII_Oxy	GLYMA_01G183100	663.359	752.947	844.851	1843.86	1743.96	1924.08	753.719	1837.3	-1.28337	3.40843e-35	1.25671e-32	hypothetical protein && P29162.1 RecName: Full=L-ascorbate oxidase homolog; AltName: Full=Pollen-specific protein NTP303; Flags: Precursor	-	GLYMA_11G032200	558.29	613.581	514.365	226.683	249.204	265.523	562.079	247.137	1.18529	2.68942e-14	8.88513e-12	hypothetical protein && Q940R4.1 RecName: Full=Probable aspartyl protease At4g16563; Flags: Precursor	-
GLYMA_15G016500	229.805	285.825	205.464	1215.51	1018.98	914.924	240.365	1049.8	-2.12801	6.72697e-34	2.82129e-31	hypothetical protein && P46607.3 RecName: Full=Homeobox-leucine zipper protein GLABRA 2; AltName: Full=HD-ZIP protein ATHB-10; AltName: Full=Homeobox-leucine zipper protein ATHB-10	-	GLYMA_06G138100	1062.62	1132.01	1230.9	2656.28	2401.32	2920.09	1141.85	2659.23	-1.21859	4.75172e-35	1.73447e-32	hypothetical protein && B5X570.1 RecName: Full=NAC domain-containing protein 14; Short=ANAC014; AltName: Full=Protein NTM1-like 2	NAM	GLYMA_11G253300	9074.85	7767.68	5568.95	2972.16	3186.57	3396.41	7470.5	3185.05	1.22987	2.98518e-14	9.76364e-12	hypothetical protein && Q5N806.1 RecName: Full=Cysteine proteinase inhibitor 4; AltName: Full=Oryzacystatin IV; Short=OC-IV; AltName: Full=Oryzacystatin-4; Flags: Precursor	-
GLYMA_02G271300	2494.03	2777.35	2831.06	966.431	979.596	934.234	2700.82	960.087	1.49221	6.92253e-34	2.87456e-31	hypothetical protein && Q9LVE4.1 RecName: Full=CSC1-like protein At3g21620	-	GLYMA_18G003000	375.349	364.563	394.319	944.281	899.046	952.05	378.077	931.792	-1.29979	5.16042e-35	1.86501e-32	hypothetical protein && Q9LK43.1 RecName: Full=Receptor-like kinase TMK4; AltName: Full=BAK1-associating receptor-like kinase 1; AltName: Full=Leucine-rich repeat receptor-like kinases TMK4; AltName: Full=Transmembrane kinase 4; Flags: Precursor	Pkinase_Tyr	GLYMA_18G156000	0	0	0	105.495	117.855	115.569	0	112.973	-9.15456	3.45066e-14	1.11743e-11	hypothetical protein && F4HZB5.1 RecName: Full=Protein NETWORKED 1D	Myb_DNA-binding
GLYMA_01G102700	308.396	258.86	279.55	34.8712	43.3188	43.2175	282.269	40.4692	2.8011	7.47495e-34	3.07352e-31	hypothetical protein && -	-	GLYMA_04G100300	195.473	192.638	171.12	556.511	546.194	618.383	186.41	573.696	-1.6252	6.31506e-35	2.25992e-32	hypothetical protein && Q9C6E4.1 RecName: Full=Protein EXORDIUM-like 1; AltName: Full=PHOSPHATE-INDUCED 1; Flags: Precursor	-	GLYMA_02G159900	7.37365	20.1758	10.0071	79.3391	103.46	90.7364	12.5188	91.1785	-2.88859	4.84541e-14	1.55371e-11	hypothetical protein && Q7PC84.1 RecName: Full=ABC transporter G family member 39; Short=ABC transporter ABCG.39; Short=AtABCG39; AltName: Full=Pleiotropic drug resistance protein 11	ABC2_membrane
GLYMA_13G229300	637.684	647.15	759.626	53.8013	127.987	99.3084	681.487	93.699	2.86166	8.00372e-34	3.25899e-31	hypothetical protein && Q8S8E3.1 RecName: Full=Abscisic acid receptor PYL6; AltName: Full=ABI1-binding protein 5; AltName: Full=PYR1-like protein 6; AltName: Full=Regulatory components of ABA receptor 9	-	GLYMA_15G152900	1162.44	1172.4	958.931	3124.51	2438.06	2907.1	1097.92	2823.22	-1.36352	6.68021e-35	2.36739e-32	hypothetical protein && O04133.1 RecName: Full=Protein SRC2; AltName: Full=Protein SOYBEAN GENE REGULATED BY COLD 2	C2	novel.686	164.327	155.472	215.153	59.2863	42.2837	29.6087	178.317	43.7262	2.02445	4.93074e-14	1.56572e-11	- && Q2QXR8.1 RecName: Full=Pyruvate kinase 2, cytosolic; Short=OsPK2 >B8BM17.1 RecName: Full=Pyruvate kinase 2, cytosolic; Short=OsPK2 && PF00224:Pyruvate kinase, barrel domain	PK
GLYMA_15G097800	240.748	209.245	301.282	22.9154	28.551	26.6661	250.425	26.0442	3.26536	1.20466e-33	4.85803e-31	hypothetical protein && Q08A71.1 RecName: Full=Probable protein arginine N-methyltransferase 6	Methyltransf_11	GLYMA_09G154700	204.83	156.389	185.173	607.916	544.261	595.406	182.131	582.528	-1.6763	9.37182e-35	3.28735e-32	hypothetical protein && Q9XF89.1 RecName: Full=Chlorophyll a-b binding protein CP26, chloroplastic; AltName: Full=LHCB5; AltName: Full=LHCIIc; AltName: Full=Light-harvesting complex II protein 5; Flags: Precursor	-	GLYMA_20G127500	476.127	413.01	413.293	167.397	205.121	163.325	434.144	178.614	1.28119	5.45959e-14	1.71699e-11	hypothetical protein && Q9M7I9.1 RecName: Full=Stress enhanced protein 1, chloroplastic; Flags: Precursor	-
GLYMA_13G110500	1641.47	1355.78	1268.35	408.492	426.296	372.406	1421.86	402.398	1.8215	2.38894e-33	9.54209e-31	hypothetical protein && -	-	GLYMA_10G210500	297.368	265.137	262.879	788.949	698.936	815.187	275.128	767.691	-1.4815	9.45625e-35	3.28735e-32	hypothetical protein && Q9SV30.1 RecName: Full=GATA transcription factor 8	GATA	GLYMA_09G191700	974.375	1069.32	1058.75	2065.43	2014.32	1831.92	1034.15	1970.56	-0.930413	5.69228e-14	1.77312e-11	hypothetical protein && Q9ZPI6.1 RecName: Full=Peroxisomal fatty acid beta-oxidation multifunctional protein AIM1; AltName: Full=Protein ABNORMAL INFLORESCENCE MERISTEM 1; Short=AtAIM1; Includes: RecName: Full=Enoyl-CoA hydratase/3-2-trans-enoyl-CoA isomerase/3-hydroxybutyryl-CoA epimerase; Includes: RecName: Full=3-hydroxyacyl-CoA dehydrogenase	3HCDH_N
GLYMA_05G191600	137.286	176.888	178.794	760.193	693.101	1028.95	164.322	827.413	-2.33304	2.72419e-33	1.07785e-30	hypothetical protein && Q3B724.1 RecName: Full=Callose synthase 5; AltName: Full=1,3-beta-glucan synthase; AltName: Full=Protein GLUCAN SYNTHASE-LIKE 2; AltName: Full=Protein LESS ADHERENT POLLEN 1	DUF605	GLYMA_19G125300	717.426	701.162	574.532	1696.35	1577.68	1582.42	664.373	1618.82	-1.28714	1.05628e-34	3.63738e-32	hypothetical protein && O80683.1 RecName: Full=Calmodulin-binding protein 25; Short=AtCAMBP25; AltName: Full=VQ motif-containing protein 15; Short=AtVQ15	-	GLYMA_16G164800	227.53	338.241	277.197	88.0576	99.8615	100.288	280.989	96.0689	1.54739	7.64308e-14	2.35832e-11	hypothetical protein && Q70II3.2 RecName: Full=Ethylene-responsive transcription factor ERF110	AP2
GLYMA_12G030700	527.258	396.919	535.393	60.7756	63.0092	22.0685	486.523	48.6178	3.32928	3.807e-33	1.4922e-30	hypothetical protein && Q9FYB5.2 RecName: Full=Chaperone protein dnaJ 11, chloroplastic; Short=AtDjC11; Short=AtJ11; Flags: Precursor	DnaJ	GLYMA_08G264900	254.738	240.28	281.066	757.66	753.072	673.328	258.695	728.02	-1.48956	1.45499e-34	4.96356e-32	hypothetical protein && P93025.2 RecName: Full=Phototropin-2; AltName: Full=Defective in chloroplast avoidance protein 1; AltName: Full=Non-phototropic hypocotyl 1-like protein 1; Short=AtKin7; Short=NPH1-like protein 1	Pkinase	GLYMA_17G155000	11431.3	10737.1	9167.51	5364.54	5380.82	5774.65	10445.3	5506.67	0.923583	8.5046e-14	2.59963e-11	hypothetical protein && -	-
GLYMA_15G001500	4277.76	5261.33	6165.91	1083	1505.33	1336.07	5235	1308.13	2.00062	4.97148e-33	1.93059e-30	hypothetical protein && P93194.2 RecName: Full=Receptor-like protein kinase; Flags: Precursor	Pkinase	GLYMA_15G049800	579.139	547.88	654.718	184.386	207.844	160.84	593.913	184.357	1.68852	1.34462e-33	4.54456e-31	hypothetical protein && F4HVM3.1 RecName: Full=WAT1-related protein At1g68170	DUF6	novel.386	0	0	0	84.5702	114.256	113.659	0	104.162	-9.0369	8.97116e-14	2.70682e-11	- && Q96282.1 RecName: Full=Chloride channel protein CLC-c; Short=AtCLC-c; AltName: Full=CBS domain-containing protein CBSCLC4 && PF00654:Voltage gated chloride channel	Voltage_CLC
GLYMA_20G158500	284.521	157.473	186.696	7.97057	9.84518	4.59761	209.563	7.47112	4.8202	1.1362e-32	4.37177e-30	hypothetical protein && Q04980.2 RecName: Full=Low-temperature-induced 65 kDa protein; AltName: Full=Desiccation-responsive protein 29B	-	GLYMA_08G070300	300.487	249.601	271.146	799.007	699.902	872.13	273.745	790.346	-1.52969	1.68969e-33	5.65845e-31	hypothetical protein && -	-	GLYMA_18G120400	642.561	598.153	605.43	282.482	245.605	311.369	615.381	279.819	1.13771	9.02081e-14	2.70682e-11	hypothetical protein && Q3EBF7.1 RecName: Full=Delta(8)-fatty-acid desaturase 2; AltName: Full=Delta(8)-sphingolipid desaturase 2; AltName: Full=Sphingoid long-chain base desaturase 2; Short=Sphingoid LCB desaturase 2; AltName: Full=Sphingolipid 8-(E/Z)-desaturase 2	-
GLYMA_14G080800	3082.97	2612.33	2753.03	678.495	925.447	861.592	2816.11	821.845	1.77664	1.51704e-32	5.78405e-30	hypothetical protein && -	Metallophos	GLYMA_12G117000	1120.85	1060.55	952.318	2185.81	2193.48	2307.7	1044.57	2229	-1.09495	4.75214e-33	1.57693e-30	hypothetical protein && Q40477.1 RecName: Full=Ethylene-responsive transcription factor 4; AltName: Full=Ethylene-responsive element-binding factor 3; Short=EREBP-3; AltName: Full=Ethylene-responsive element-binding factor 4 homolog; AltName: Full=NtERF3	AP2	GLYMA_16G209800	479.287	657.493	428.304	171.756	205.121	212.992	521.695	196.623	1.40685	1.02555e-13	3.04932e-11	hypothetical protein && P14749.1 RecName: Full=Alpha-galactosidase; AltName: Full=Alpha-D-galactoside galactohydrolase; AltName: Full=Melibiase; Flags: Precursor	-
GLYMA_10G204800	456.626	513.406	425.746	1486.51	1405.89	1401.35	465.259	1431.25	-1.62179	1.90703e-32	7.20548e-30	hypothetical protein && Q84V83.1 RecName: Full=Leucoanthocyanidin reductase; Short=Leucocyanidin reductase	NmrA	GLYMA_14G223400	369.11	390.455	437.306	966.631	1013.12	963.039	398.957	980.929	-1.29535	5.03669e-33	1.6563e-30	hypothetical protein && Q8LEV3.1 RecName: Full=BTB/POZ domain-containing protein At2g30600	BTB	GLYMA_08G127600	57.9358	45.0988	39.0277	154.319	161.038	203.44	47.3541	172.932	-1.86834	1.12565e-13	3.3168e-11	hypothetical protein && P02858.1 RecName: Full=Glycinin G4; Contains: RecName: Full=Glycinin A5 subunit; Contains: RecName: Full=Glycinin A4 subunit; Contains: RecName: Full=Glycinin B3 subunit; Flags: Precursor	-
GLYMA_14G072700	1827.5	2233.75	1783	5583.38	6060.69	6835.73	1948.08	6159.93	-1.66113	2.03044e-32	7.60326e-30	hypothetical protein && Q9XES5.1 RecName: Full=Bifunctional dihydroflavonol 4-reductase/flavanone 4-reductase; AltName: Full=Dihydroflavonol 4-reductase; Short=DFR; AltName: Full=Dihydrokaempferol 4-reductase; AltName: Full=Flavanone 4-reductase; Short=FNR	Epimerase	GLYMA_01G212800	372.23	433.954	458.799	1024.74	1034.39	1076.93	421.661	1045.35	-1.30759	5.63691e-33	1.83713e-30	hypothetical protein && Q9LNA5.1 RecName: Full=ACT domain-containing protein ACR8; AltName: Full=Protein ACT DOMAIN REPEATS 8	-	GLYMA_06G157000	8665.09	10138.9	7608.4	4356.67	4625.12	4479.51	8804.14	4487.1	0.972284	1.18536e-13	3.46156e-11	hypothetical protein && -	-
GLYMA_07G168500	610.824	574.885	700.357	122.547	168.353	120.457	628.689	137.119	2.19805	2.15525e-32	7.99921e-30	hypothetical protein && Q94A78.1 RecName: Full=1-aminocyclopropane-1-carboxylate oxidase homolog 4	2OG-FeII_Oxy	GLYMA_15G148000	158.042	169.853	140.533	607.916	482.391	494.507	156.143	528.271	-1.76077	6.42079e-33	2.07408e-30	hypothetical protein && O22775.1 RecName: Full=Xyloglucan 6-xylosyltransferase 2; Short=AtXT2; AltName: Full=Putative glycosyltransferase 2; Short=AtGT2	-	GLYMA_17G080600	515.102	505.582	494.351	238.017	232.11	234.004	505.011	234.711	1.10528	1.2162e-13	3.52019e-11	hypothetical protein && Q94KT8.1 RecName: Full=Protein COBRA; AltName: Full=Cell expansion protein; Flags: Precursor	-
GLYMA_13G328500	470.553	496.148	884.09	93.6542	76.7924	67.1251	616.93	79.1906	2.96353	3.91319e-32	1.43964e-29	hypothetical protein && Q9SK08.2 RecName: Full=LOB domain-containing protein 11; AltName: Full=ASYMMETRIC LEAVES 2-like protein 7; Short=AS2-like protein 7	-	GLYMA_15G217500	2.0795	0	0	2619.4	2891.45	3129.88	0.693165	2880.24	-12.141	2.1741e-32	6.96131e-30	hypothetical protein && P70698.2 RecName: Full=CTP synthase 1; AltName: Full=CTP synthetase 1; AltName: Full=UTP--ammonia ligase 1	CTP_synth_N	GLYMA_02G140900	2082.53	2073.36	1976.4	1120.34	1140.76	1110.8	2044.1	1123.97	0.862751	1.34849e-13	3.86885e-11	hypothetical protein && P08283.1 RecName: Full=Histone H1; AltName: Full=PsH1b; AltName: Full=PsH1b-40	-
GLYMA_06G185300	91.5241	105.701	95.8176	521.076	407.591	452.405	97.6809	460.357	-2.23761	4.04019e-32	1.47344e-29	hypothetical protein && P46687.1 RecName: Full=Gibberellin-regulated protein 3; AltName: Full=GAST1 protein homolog 3; Flags: Precursor	-	GLYMA_08G172800	2810.44	2583.01	2052.61	898.464	1041.15	828.174	2482.02	922.597	1.42668	2.21427e-32	7.00471e-30	hypothetical protein && -	-	GLYMA_12G001600	5538.66	6636.65	4787.4	2628.65	2767.33	2923.62	5654.24	2773.2	1.02764	1.45619e-13	4.14153e-11	hypothetical protein && Q91XE8.1 RecName: Full=Transmembrane protein 205	-
GLYMA_06G319700	1778.75	1745.15	2730.31	246.091	453.863	338.384	2084.73	346.113	2.59058	4.19038e-32	1.51504e-29	hypothetical protein && Q9M5J8.2 RecName: Full=Polygalacturonase inhibitor 2; AltName: Full=Polygalacturonase-inhibiting protein 2; Short=PGIP-2; Flags: Precursor	LRRNT_2	novel.250	176.757	154.318	202.533	16.7624	9.66716	19.9801	177.869	15.4699	3.53303	2.22603e-32	7.00471e-30	- && O04292.1 RecName: Full=Homeobox-leucine zipper protein ATHB-9; AltName: Full=HD-ZIP protein ATHB-9; AltName: Full=Homeodomain transcription factor ATHB-9; AltName: Full=Protein PHAVOLUTA && -	-	GLYMA_10G163300	2286.88	1966.55	2011.43	967.762	1003.11	1189.12	2088.29	1053.33	0.987784	2.47132e-13	6.96807e-11	hypothetical protein && P08283.1 RecName: Full=Histone H1; AltName: Full=PsH1b; AltName: Full=PsH1b-40	-
GLYMA_15G060400	297.453	184.438	220.282	14.9448	21.6594	22.988	234.058	19.8641	3.55581	7.29907e-32	2.61644e-29	hypothetical protein && -	-	GLYMA_07G176700	148.684	118.069	77.7065	461.524	532.66	498.503	114.82	497.562	-2.12728	2.43106e-32	7.5845e-30	hypothetical protein && Q08298.1 RecName: Full=BURP domain protein RD22; AltName: Full=Dehydration-responsive protein RD22; Flags: Precursor	-	GLYMA_20G146200	191291	195842	178456	98469.4	103218	114309	188530	105332	0.839847	2.54333e-13	7.1098e-11	hypothetical protein && P25974.1 RecName: Full=Beta-conglycinin, beta chain; Flags: Precursor	Cupin_2
GLYMA_11G043800	1443.49	1698.77	1290.08	5156.96	4411.63	5952.07	1477.45	5173.55	-1.80835	7.50166e-32	2.66627e-29	hypothetical protein && O49545.1 RecName: Full=Leucine-rich repeat receptor-like serine/threonine-protein kinase BAM1; AltName: Full=Protein BARELY ANY MERISTEM 1; Flags: Precursor	Pkinase	GLYMA_12G226600	986.721	878.265	792.771	2134.41	1918.93	1997.01	885.919	2016.78	-1.18815	2.82022e-32	8.72403e-30	hypothetical protein && O80340.1 RecName: Full=Ethylene-responsive transcription factor 4; Short=AtERF4; AltName: Full=Ethylene-responsive element-binding factor 4; Short=EREBP-4; AltName: Full=Protein RELATED TO APETALA2 5	AP2	GLYMA_15G148000	734.204	869.933	864.614	316.484	361.66	432.669	822.917	370.271	1.15293	3.16353e-13	8.75816e-11	hypothetical protein && O22775.1 RecName: Full=Xyloglucan 6-xylosyltransferase 2; Short=AtXT2; AltName: Full=Putative glycosyltransferase 2; Short=AtGT2	-
GLYMA_10G217900	1172.9	1217.72	1259.46	211.22	337.69	187.582	1216.69	245.497	2.3101	9.04981e-32	3.18949e-29	hypothetical protein && Q03411.1 RecName: Full=Sucrose transport protein; AltName: Full=Sucrose permease; AltName: Full=Sucrose-proton symporter	-	GLYMA_03G201000	291.129	268.244	210.799	790.067	710.536	750.251	256.724	750.285	-1.55209	4.54697e-32	1.39474e-29	hypothetical protein && Q9SJ52.1 RecName: Full=Protein YLS9; AltName: Full=Protein NDR1/HIN1-LIKE 10; Short=AtNHL10; AltName: Full=Protein YELLOW-LEAF-SPECIFIC GENE 9	-	GLYMA_06G189400	173.807	195.824	175.124	57.5426	58.4774	63.0379	181.585	59.686	1.60495	3.18654e-13	8.75816e-11	hypothetical protein && -	MFS_1
GLYMA_02G090800	1938.92	1874.58	2279.87	611.741	707.869	651.022	2031.12	656.877	1.6287	1.12229e-31	3.92241e-29	hypothetical protein && P48724.1 RecName: Full=Eukaryotic translation initiation factor 5; Short=eIF-5	-	GLYMA_01G014000	367.031	351.099	365.386	924.166	855.544	1107.89	361.172	962.535	-1.41392	9.41938e-32	2.86522e-29	hypothetical protein && A2YU42.1 RecName: Full=Cellulose synthase-like protein D2; AltName: Full=OsCslD2	-	GLYMA_02G028400	0	0	0	75.8516	100.761	96.4671	0	91.0266	-8.84257	3.42627e-13	9.33859e-11	hypothetical protein && -	-
GLYMA_18G190200	225.826	300.925	404.014	23.9117	36.4272	13.7928	310.255	24.7106	3.65676	1.25156e-31	4.33807e-29	hypothetical protein && P32110.1 RecName: Full=Probable glutathione S-transferase; AltName: Full=G2-4; AltName: Full=Heat shock protein 26A	GST_N	GLYMA_16G031300	537.55	623.485	493.519	177.681	137.274	178.822	551.518	164.592	1.74547	1.62468e-31	4.90116e-29	hypothetical protein && P46519.1 RecName: Full=Desiccation protectant protein Lea14 homolog	-	GLYMA_16G031300	13984.6	14368.7	10239.3	5112.57	6201.31	6573.13	12864.2	5962.34	1.1094	3.55689e-13	9.61448e-11	hypothetical protein && P46519.1 RecName: Full=Desiccation protectant protein Lea14 homolog	-
GLYMA_01G019700	336.252	378.583	322.026	1199.57	1226.71	1694.68	345.62	1373.65	-1.99158	1.68225e-31	5.78309e-29	hypothetical protein && Q9LSL1.1 RecName: Full=Transcription factor bHLH93; AltName: Full=Basic helix-loop-helix protein 93; Short=AtbHLH93; Short=bHLH 93; AltName: Full=Transcription factor EN 47; AltName: Full=bHLH transcription factor bHLH093	HLH	GLYMA_02G228200	588.497	569.63	528.239	1287.35	1186.16	1352.65	562.122	1275.39	-1.18321	1.70551e-31	5.10284e-29	hypothetical protein && O80871.1 RecName: Full=Probable protein phosphatase 2C 25; Short=AtPP2C25; AltName: Full=Protein phosphatase AP2C1	PP2C	GLYMA_18G208000	1125.01	924.526	875.622	439.416	496.608	458.457	975.052	464.827	1.06888	4.38349e-13	1.17517e-10	hypothetical protein && P23901.1 RecName: Full=Aldose reductase; Short=AR; AltName: Full=Aldehyde reductase	Aldo_ket_red
GLYMA_09G235400	8967.37	7346.23	7928.16	2272.61	2731.05	2889.14	8080.59	2630.93	1.61881	2.11427e-31	7.20915e-29	hypothetical protein && P55217.3 RecName: Full=Cystathionine gamma-synthase 1, chloroplastic; Short=AtCGS1; AltName: Full=METHIONINE OVERACCUMULATION 1; AltName: Full=O-succinylhomoserine (thiol)-lyase; Flags: Precursor	Cys_Met_Meta_PP	GLYMA_16G087100	477.244	475.382	590.239	1304.11	1186.16	1346.66	514.288	1278.98	-1.31108	1.73196e-31	5.13983e-29	hypothetical protein && Q40392.1 RecName: Full=TMV resistance protein N	TIR	GLYMA_11G073700	1.05338	1.18681	4.00284	79.3391	47.6816	71.634	2.08101	66.2182	-4.95163	5.45171e-13	1.44967e-10	hypothetical protein && P23706.1 RecName: Full=Floral homeotic protein DEFICIENS	SRF-TF
GLYMA_13G024200	353.164	413.097	409.941	1364.96	1610.67	2237.2	392.067	1737.61	-2.14838	2.17979e-31	7.37262e-29	hypothetical protein && -	-	GLYMA_04G226700	1537.79	1407.5	1630.18	3035.11	3001.65	3298.71	1525.16	3111.82	-1.02806	3.19793e-31	9.41377e-29	hypothetical protein && F4JN35.1 RecName: Full=Protein NTM1-like 9; AltName: Full=Calmodulin-binding NAC protein	NAM	GLYMA_07G265000	67.4162	62.901	63.0448	9.59043	5.39792	7.64096	64.454	7.5431	3.09278	6.00342e-13	1.5835e-10	hypothetical protein && -	-
GLYMA_20G013700	725.229	613.714	835.687	169.375	175.244	193.1	724.877	179.239	2.01567	2.56508e-31	8.60635e-29	hypothetical protein && -	-	GLYMA_09G093000	7094.2	7869.17	8529.53	3746.95	3714.12	4132.88	7830.97	3864.65	1.01901	1.22613e-30	3.5805e-28	hypothetical protein && P13993.1 RecName: Full=Repetitive proline-rich cell wall protein 2; Flags: Precursor	-	GLYMA_05G095400	83.2169	103.253	138.098	13.0779	20.692	27.6985	108.189	20.4894	2.40906	8.56018e-13	2.23546e-10	hypothetical protein && Q948P6.1 RecName: Full=Ferritin-3, chloroplastic; AltName: Full=SFerH-3; Flags: Precursor	-
GLYMA_08G180900	182.053	184.438	201.513	939.531	657.658	1045.5	189.335	880.895	-2.21806	3.18255e-31	1.05934e-28	hypothetical protein && A5JTQ2.1 RecName: Full=Beta-xylosidase/alpha-L-arabinofuranosidase 1; AltName: Full=Xylan 1,4-beta-xylosidase/Alpha-L-arabinofuranosidase 1; Short=MsXyl1; Includes: RecName: Full=Beta-xylosidase; AltName: Full=1,4-beta-D-xylan xylohydrolase; AltName: Full=Xylan 1,4-beta-xylosidase; Includes: RecName: Full=Alpha-L-arabinofuranosidase; Short=Arabinosidase; Flags: Precursor	Glyco_hydro_3_C	GLYMA_06G247100	1941.21	1675.75	1836.02	3510.04	3488.88	3705.3	1817.66	3568.07	-0.973004	2.23009e-30	6.46054e-28	hypothetical protein && Q41249.1 RecName: Full=Protochlorophyllide reductase, chloroplastic; Short=PCR; AltName: Full=NADPH-protochlorophyllide oxidoreductase; Short=POR; Flags: Precursor	adh_short	GLYMA_02G100800	110.605	131.736	120.085	26.1557	27.8892	37.2497	120.809	30.4315	1.99188	8.61186e-13	2.23546e-10	hypothetical protein && Q9LNJ3.1 RecName: Full=Aspartyl protease family protein 2; Flags: Precursor	-
GLYMA_18G232700	1778.75	1556.4	1729.65	557.94	523.764	411.946	1688.27	497.883	1.76249	3.2508e-31	1.07353e-28	hypothetical protein && -	Self-incomp_S1	GLYMA_07G190100	173.638	221.638	182.693	704.02	520.093	644.357	192.656	622.823	-1.69318	2.38424e-30	6.85272e-28	hypothetical protein && Q8GX77.1 RecName: Full=F-box protein At1g61340	-	GLYMA_08G134800	810.048	828.394	623.443	241.505	334.671	357.215	753.962	311.13	1.27727	9.2532e-13	2.38303e-10	hypothetical protein && Q9SMR2.1 RecName: Full=Tubulin-folding cofactor C; Short=AtTFCC; Short=TFC C; AltName: Full=Protein PORCINO	-
GLYMA_01G106100	55.7103	91.6796	69.1467	469.267	406.606	709.871	72.1789	528.581	-2.87605	4.02445e-31	1.31864e-28	hypothetical protein && P32110.1 RecName: Full=Probable glutathione S-transferase; AltName: Full=G2-4; AltName: Full=Heat shock protein 26A	GST_C	GLYMA_14G063700	11791.8	11367.7	7644.17	3374.83	4006.07	3742.27	10267.9	3707.72	1.46918	2.64411e-30	7.54025e-28	hypothetical protein && P27880.1 RecName: Full=18.2 kDa class I heat shock protein	-	GLYMA_06G268700	162.22	195.824	275.195	4.35929	17.0934	3.82048	211.08	8.42439	4.6447	9.86964e-13	2.52192e-10	hypothetical protein && Q40392.1 RecName: Full=TMV resistance protein N	TIR
GLYMA_02G247600	1165.94	1026.81	1210.07	217.198	341.628	266.661	1134.27	275.162	2.04355	4.64213e-31	1.50743e-28	hypothetical protein && Q06548.1 RecName: Full=Protein kinase APK1A, chloroplastic; Flags: Precursor	Pkinase_Tyr	GLYMA_17G048900	493.88	599.665	593.545	1324.23	1241.26	1463.54	562.363	1343.01	-1.25473	4.107e-30	1.16212e-27	hypothetical protein && Q8GXZ3.1 RecName: Full=Serine/threonine-protein kinase At5g01020	Pkinase_Tyr	GLYMA_05G101300	97.9641	125.802	140.099	317.356	292.387	473.739	121.289	361.161	-1.57298	1.0076e-12	2.54427e-10	hypothetical protein && O82333.1 RecName: Full=Probable indole-3-acetic acid-amido synthetase GH3.1; AltName: Full=Auxin-responsive GH3-like protein 1; Short=AtGH3-1	-
GLYMA_02G152800	4267.81	4107.24	4139.91	1626.99	1511.24	1721.35	4171.65	1619.86	1.36465	4.67254e-31	1.50743e-28	hypothetical protein && Q570C0.2 RecName: Full=Protein TRANSPORT INHIBITOR RESPONSE 1; AltName: Full=Weak ethylene-insensitive protein 1	-	GLYMA_11G194600	333.759	286.886	233.946	772.187	894.212	1102.9	284.864	923.1	-1.70066	4.23624e-30	1.18947e-27	hypothetical protein && Q9FJH5.1 RecName: Full=Heavy metal-associated isoprenylated plant protein 3; Short=AtHIP03; Short=AtHIPP3; Flags: Precursor	HMA	novel.172	0	0	0	63.6456	89.9653	93.6017	0	82.4042	-8.69858	1.01127e-12	2.54427e-10	- && Q9XGX0.1 RecName: Full=Protein SHORT INTERNODES && -	-
GLYMA_06G195100	1246.52	1065.64	1271.31	394.543	375.101	332.867	1194.49	367.504	1.70138	8.75973e-31	2.80445e-28	hypothetical protein && O64654.1 RecName: Full=Thioredoxin-like 1-1, chloroplastic; AltName: Full=Atypical cysteine/histidine-rich thioredoxin 4; Short=AtACHT4; AltName: Full=Lilium-type thioredoxin 1-1; Flags: Precursor	-	GLYMA_20G022900	610.332	574.808	627.438	1290.7	1358.24	1611.39	604.193	1420.11	-1.23259	4.54806e-30	1.25783e-27	hypothetical protein && Q9SHF3.1 RecName: Full=Protein argonaute 2	-	GLYMA_17G171400	0	1.18681	0	159.55	133.149	139.447	0.395604	144.049	-8.54393	1.23161e-12	3.07498e-10	hypothetical protein && F4HZB5.1 RecName: Full=Protein NETWORKED 1D	-
GLYMA_18G149000	216.872	215.717	209.416	7.97057	6.89163	24.8271	214.002	13.2298	3.99717	8.82847e-31	2.80505e-28	hypothetical protein && Q6DR10.1 RecName: Full=Protein trichome birefringence-like 43	-	GLYMA_06G170700	425.257	457.775	390.186	950.986	987.017	1017.98	424.406	985.329	-1.21763	4.54862e-30	1.25783e-27	hypothetical protein && Q8LBB2.2 RecName: Full=SNF1-related protein kinase regulatory subunit gamma-1; Short=AKIN subunit gamma-1; Short=AKING1; Short=AKINgamma1; AltName: Full=CBS domain-containing protein CBSCBS1	CBS	GLYMA_20G148200	129406	160869	126117	75317.2	70512.1	76418.2	138797	74082.5	0.905767	1.30931e-12	3.24422e-10	hypothetical protein && P25974.1 RecName: Full=Beta-conglycinin, beta chain; Flags: Precursor	Cupin_2
GLYMA_17G034000	107.441	118.644	102.732	557.94	433.188	469.876	109.606	487.001	-2.15253	8.95839e-31	2.82492e-28	hypothetical protein && O23470.2 RecName: Full=GDSL esterase/lipase At4g16230; AltName: Full=Extracellular lipase At4g16230; Flags: Precursor	Lipase_GDSL	GLYMA_15G119800	486.602	373.884	326.533	102.809	86.0377	95.9043	395.673	94.9171	2.05953	6.48751e-30	1.78051e-27	hypothetical protein && P24337.1 RecName: Full=Hydrophobic seed protein; Short=HPS; AltName: Allergen=Gly m 1	-	GLYMA_19G100000	861.663	792.79	711.505	403.67	353.564	398.285	788.653	385.173	1.03368	1.33148e-12	3.27434e-10	hypothetical protein && Q9LYV6.1 RecName: Full=GEM-like protein 5	GRAM
GLYMA_18G297200	469.558	501.541	706.284	42.8418	91.5602	87.3546	559.128	73.9189	2.91728	9.31206e-31	2.91454e-28	hypothetical protein && Q9ZW95.1 RecName: Full=Cytokinin hydroxylase; AltName: Full=Cytochrome P450 35A2	p450	GLYMA_13G042500	246.42	227.852	194.266	771.069	580.029	676.325	222.846	675.808	-1.60321	7.55115e-30	2.05696e-27	hypothetical protein && -	-	GLYMA_18G186200	14.7473	17.8022	25.0178	134.266	87.2663	88.8261	19.1891	103.453	-2.42584	1.4084e-12	3.43765e-10	hypothetical protein && O82345.1 RecName: Full=BAG family molecular chaperone regulator 6; AltName: Full=Bcl-2-associated athanogene 6; AltName: Full=CaM-binding protein 1; Contains: RecName: Full=Cleaved BAG6	-
GLYMA_20G116400	1087.35	1072.11	1285.14	326.793	317.999	381.602	1148.2	342.131	1.74628	9.85957e-31	3.06304e-28	hypothetical protein && Q9C942.1 RecName: Full=Caffeoylshikimate esterase; AltName: Full=Lysophospholipase 2; Short=LysoPL2	-	GLYMA_06G149100	1205.07	1380.57	1247.44	343.07	493.992	518.483	1277.69	451.848	1.49701	1.74071e-29	4.70661e-27	hypothetical protein && Q39962.1 RecName: Full=Citrate-binding protein; Flags: Precursor	-	GLYMA_09G147200	133.779	117.494	107.076	307.766	267.197	383.003	119.45	319.322	-1.41834	1.48496e-12	3.59767e-10	hypothetical protein && Q9FJ93.1 RecName: Full=Dehydration-responsive element-binding protein 1D; Short=Protein DREB1D; AltName: Full=C-repeat/dehydration-responsive element-binding factor 4; Short=C-repeat-binding factor 4; Short=CRT/DRE-binding factor 4	AP2
GLYMA_08G005100	2159.77	2051.46	2361.85	678.495	676.364	821.133	2191.03	725.331	1.59456	1.15658e-30	3.5667e-28	hypothetical protein && P43291.1 RecName: Full=Serine/threonine-protein kinase SRK2A; AltName: Full=Arabidopsis protein SK1; AltName: Full=OST1-kinase-like 7; AltName: Full=SNF1-related kinase 2.4; Short=SnRK2.4	Pkinase	GLYMA_06G102100	489.721	505.417	440.612	1109.67	1018.92	1162.84	478.583	1097.14	-1.19865	2.38813e-29	6.40966e-27	hypothetical protein && Q9ZPE7.1 RecName: Full=Protein EXORDIUM; Flags: Precursor	-	GLYMA_20G068300	105.338	224.307	139.099	24.412	37.7854	40.115	156.248	34.1042	2.19568	1.58453e-12	3.81069e-10	hypothetical protein && Q6R3L0.2 RecName: Full=Metal-nicotianamine transporter YSL1; AltName: Full=Protein YELLOW STRIPE LIKE 1; Short=AtYSL1	OPT
GLYMA_11G118100	2348.79	2085.98	2588.06	690.45	829.949	650.102	2340.94	723.5	1.69441	1.68269e-30	5.15123e-28	hypothetical protein && Q9CAJ9.1 RecName: Full=BTB/POZ domain-containing protein At1g63850	-	GLYMA_11G096700	844.275	885.515	837.411	1736.58	1656.95	1894.11	855.734	1762.55	-1.04281	2.5703e-29	6.84826e-27	hypothetical protein && Q9SVE5.1 RecName: Full=Expansin-like A2; Short=At-EXPL2; Short=AtEXLA2; Short=AtEXPL2; AltName: Full=Ath-ExpBeta-2.2; Flags: Precursor	-	GLYMA_14G176400	3813.23	4387.64	4057.88	1992.19	2078.2	2453.7	4086.25	2174.7	0.910034	1.78324e-12	4.25727e-10	hypothetical protein && Q9ZPE7.1 RecName: Full=Protein EXORDIUM; Flags: Precursor	-
GLYMA_15G067100	1580.78	1615.72	2125.77	211.22	417.436	205.973	1774.09	278.21	2.6735	1.70903e-30	5.19397e-28	hypothetical protein && Q8VYN2.1 RecName: Full=Vesicle-associated protein 4-2; AltName: Full=Plant VAP homolog 4-2; Short=AtPVA42; AltName: Full=VAMP-associated protein 4-2	Motile_Sperm	GLYMA_02G274400	681.035	593.45	610.079	1438.21	1280.9	1400.6	628.188	1373.24	-1.12856	3.19355e-29	8.44717e-27	hypothetical protein && -	-	GLYMA_02G309200	15.8007	18.989	31.022	95.9043	121.453	102.198	21.9372	106.518	-2.27048	2.22845e-12	5.28159e-10	hypothetical protein && -	-
GLYMA_16G200400	97.4931	95.9939	84.9516	512.109	381.009	597.689	92.8129	496.936	-2.4216	1.98699e-30	5.99528e-28	hypothetical protein && -	-	GLYMA_06G028300	482.443	496.096	423.252	162.036	157.575	143.856	467.264	154.489	1.59598	4.77654e-29	1.25434e-26	hypothetical protein && Q9LQZ2.1 RecName: Full=Dehydration-responsive element-binding protein 2D; Short=Protein DREB2D	AP2	GLYMA_05G218400	1224.03	1170.2	713.507	423.723	392.249	440.31	1035.91	418.761	1.30617	2.53799e-12	5.95084e-10	hypothetical protein && Q9FLE8.1 RecName: Full=Uncharacterized protein At5g39865	-
GLYMA_06G309200	13.9276	26.9646	14.8171	202.253	199.857	199.536	18.5698	200.549	-3.44409	2.04746e-30	6.13361e-28	hypothetical protein && F4JVB8.1 RecName: Full=Protein RADIALIS-like 1; Short=AtRL1; Short=Protein RAD-like 1; AltName: Full=Protein RADIALIS-LIKE SANT/MYB 2; Short=Protein RSM2	-	GLYMA_10G013300	823.48	747.768	826.665	1650.54	1564.15	1687.32	799.304	1634	-1.03079	6.1328e-29	1.599e-26	hypothetical protein && Q9LZP8.1 RecName: Full=bZIP transcription factor 53; Short=AtbZIP53	bZIP_1	GLYMA_15G228700	1187.16	1061.01	1246.89	655.637	582.075	545.373	1165.02	594.362	0.970987	2.54721e-12	5.95084e-10	hypothetical protein && Q8GYR4.1 RecName: Full=KH domain-containing protein At3g08620; AltName: Full=Quaking-like protein 4	-
GLYMA_02G075100	1460.41	1499.23	1846.22	335.76	477.491	296.086	1601.95	369.779	2.11578	2.55216e-30	7.59132e-28	hypothetical protein && Q39232.1 RecName: Full=Sucrose transport protein SUC1; AltName: Full=Sucrose permease 1; AltName: Full=Sucrose-proton symporter 1	-	GLYMA_13G070300	87.3388	77.6768	111.6	396.71	319.016	360.64	92.2051	358.789	-1.94995	7.63035e-29	1.97534e-26	hypothetical protein && Q9LJP4.1 RecName: Full=Xyloglucan glycosyltransferase 4; AltName: Full=Cellulose synthase-like protein C4; Short=AtCslC4; AltName: Full=Xyloglucan synthase 4	-	GLYMA_11G242800	113.765	128.176	106.075	24.412	32.3875	32.4741	116.005	29.7579	1.96361	2.68284e-12	6.22325e-10	hypothetical protein && Q8LGA5.2 RecName: Full=E3 ubiquitin-protein ligase ATL31; AltName: Full=Protein CARBON/NITROGEN INSENSITIVE 1; AltName: Full=Protein SUPER SURVIVAL 1; AltName: Full=RING-H2 finger protein ATL31; AltName: Full=RING-type E3 ubiquitin transferase ATL31; Flags: Precursor	-
GLYMA_17G135600	65.6586	70.1079	61.2442	343.731	379.04	301.603	65.6702	341.458	-2.37914	3.16284e-30	9.34152e-28	hypothetical protein && -	-	GLYMA_03G189200	1036.63	956.978	776.238	262.611	361.552	319.681	923.281	314.614	1.54935	7.82263e-29	2.01086e-26	hypothetical protein && -	-	GLYMA_20G055900	0	0	0	56.6708	80.0691	86.9159	0	74.5519	-8.55395	2.78965e-12	6.42542e-10	hypothetical protein && Q42699.1 RecName: Full=5-methyltetrahydropteroyltriglutamate--homocysteine methyltransferase; AltName: Full=Cobalamin-independent methionine synthase isozyme; AltName: Full=Vitamin-B12-independent methionine synthase isozyme	-
GLYMA_06G143000	346.2	339.754	352.648	1002.3	1353.71	1389.4	346.201	1248.47	-1.85057	3.87914e-30	1.1377e-27	hypothetical protein && Q8VZW3.1 RecName: Full=Probable chalcone--flavonone isomerase 3; Short=Chalcone isomerase 3; AltName: Full=Chalcone isomerase-like 1	-	GLYMA_13G095000	115.412	101.498	116.56	384.417	340.284	390.61	111.156	371.77	-1.73905	8.03653e-29	2.05139e-26	hypothetical protein && Q38910.1 RecName: Full=Probable xyloglucan endotransglucosylase/hydrolase protein 23; Short=At-XTH23; Short=XTH-23; Flags: Precursor	-	GLYMA_07G185000	782.66	1342.28	1189.84	2442.07	2617.99	2511.96	1104.93	2524.01	-1.19226	2.95941e-12	6.76876e-10	hypothetical protein && Q3EC11.2 RecName: Full=Probable protein S-acyltransferase 23; AltName: Full=Probable palmitoyltransferase At2g14255; AltName: Full=Zinc finger DHHC domain-containing protein At2g14255	-
novel.250	310.386	294.453	265.721	57.7866	48.2414	50.5737	290.187	52.2006	2.47546	5.48617e-30	1.59785e-27	- && O04292.1 RecName: Full=Homeobox-leucine zipper protein ATHB-9; AltName: Full=HD-ZIP protein ATHB-9; AltName: Full=Homeodomain transcription factor ATHB-9; AltName: Full=Protein PHAVOLUTA && -	-	GLYMA_01G185800	181.956	179.174	154.586	468.229	499.792	590.411	171.906	519.477	-1.59982	1.18831e-28	3.0122e-26	hypothetical protein && P22335.1 RecName: Full=Heat shock factor protein HSF24; AltName: Full=Heat shock transcription factor 24; Short=HSTF 24; AltName: Full=Heat stress transcription factor	HSF_DNA-bind	GLYMA_04G187900	491.927	486.593	403.286	198.784	224.913	200.575	460.602	208.091	1.14543	3.13108e-12	7.11168e-10	hypothetical protein && Q9FGS8.1 RecName: Full=C2 and GRAM domain-containing protein At5g50170	GRAM
GLYMA_02G147800	585.953	723.729	567.003	1868.1	1952.3	2277.66	625.562	2032.69	-1.70093	6.08535e-30	1.76013e-27	hypothetical protein && E3SXU4.1 RecName: Full=Basic helix-loop-helix protein A [Pisum sativum]	HLH	GLYMA_08G341600	121.65	122.211	118.213	367.655	366.385	406.594	120.692	380.211	-1.65667	2.48987e-28	6.26794e-26	hypothetical protein && P01070.2 RecName: Full=Trypsin inhibitor A; AltName: Full=Kunitz-type trypsin inhibitor A; Flags: Precursor	-	GLYMA_14G070000	370.789	567.296	333.237	140.369	155.64	167.146	423.774	154.385	1.45528	3.17157e-12	7.15398e-10	hypothetical protein && Q9LQZ2.1 RecName: Full=Dehydration-responsive element-binding protein 2D; Short=Protein DREB2D	AP2
GLYMA_14G131700	2488.06	2328.66	3064.19	620.708	853.577	598.609	2626.97	690.965	1.92706	8.27591e-30	2.37734e-27	hypothetical protein && -	-	GLYMA_12G221100	672.717	642.128	729.945	1518.67	1348.57	1486.52	681.597	1451.25	-1.08849	3.34059e-28	8.35192e-26	hypothetical protein && Q9SDZ9.1 RecName: Full=Purple acid phosphatase 2; AltName: Full=Manganese(II) purple acid phosphatase 2; Flags: Precursor	Metallophos	GLYMA_15G098200	261.238	300.263	311.221	562.348	630.657	617.962	290.907	603.656	-1.05304	3.29788e-12	7.38793e-10	hypothetical protein && Q8VY21.1 RecName: Full=Tubby-like F-box protein 3; Short=AtTLP3	Tub
GLYMA_11G093600	1321.13	1273.81	1432.32	238.121	257.944	405.509	1342.42	300.525	2.15788	9.54693e-30	2.7238e-27	hypothetical protein && Q56YN3.2 RecName: Full=NAD(H) kinase 1; Short=AtNADK-1	NAD_kinase	GLYMA_08G271900	320.242	279.636	261.226	780.009	725.037	684.317	287.035	729.788	-1.34849	3.41016e-28	8.42887e-26	hypothetical protein && Q39204.2 RecName: Full=Transcription factor MYC2; Short=AtMYC2; AltName: Full=Basic helix-loop-helix protein 6; Short=AtbHLH6; Short=bHLH 6; AltName: Full=Protein JASMONATE INSENSITIVE 1; AltName: Full=R-homologous Arabidopsis protein 1; Short=RAP-1; AltName: Full=Transcription factor EN 38; AltName: Full=Z-box binding factor 1 protein; AltName: Full=bHLH transcription fac…	HLH	GLYMA_19G149100	127.459	238.549	187.133	54.927	48.5813	53.4867	184.38	52.3317	1.8146	3.4959e-12	7.77825e-10	hypothetical protein && Q9FG35.1 RecName: Full=Protein trichome birefringence	-
GLYMA_16G011400	1067.45	689.215	961.139	143.47	195.919	94.7108	905.934	144.7	2.64839	1.85342e-29	5.25219e-27	hypothetical protein && F4HV65.1 RecName: Full=Dormancy-associated protein homolog 4; AltName: Full=DRM1 homolog 4	-	GLYMA_07G088300	983.601	925.907	968.024	2151.17	1808.73	1965.04	959.178	1974.98	-1.04131	3.41755e-28	8.42887e-26	hypothetical protein && Q9LHF1.1 RecName: Full=Leucine-rich repeat extensin-like protein 4; Short=AtLRX4; Short=LRR/EXTENSIN4; AltName: Full=Cell wall hydroxyproline-rich glycoprotein; Flags: Precursor	-	GLYMA_09G212800	76.8966	56.9669	67.0476	212.733	190.726	182.428	66.9704	195.296	-1.5412	3.5897e-12	7.933e-10	hypothetical protein && Q17TI5.2 RecName: Full=Protein BREVIS RADIX; Short=AtBRX	-
GLYMA_01G238800	9120.58	10817.1	11537.6	2068.36	3384.77	2182.95	10491.8	2545.36	2.04337	3.55526e-29	1.00072e-26	hypothetical protein && Q94AZ2.2 RecName: Full=Sugar transport protein 13; AltName: Full=Hexose transporter 13; AltName: Full=Multicopy suppressor of snf4 deficiency protein 1	Sugar_tr	GLYMA_09G207400	137.247	147.068	186	472.699	466.924	511.49	156.771	483.704	-1.61857	3.53414e-28	8.65792e-26	hypothetical protein && Q336N8.1 RecName: Full=Lysine-specific demethylase JMJ706; AltName: Full=Jumonji domain-containing protein 706; AltName: Full=Lysine-specific histone demethylase JMJ706; AltName: Full=Protein JUMONJI 706	JmjC	GLYMA_10G094800	7.37365	3.56043	7.00497	61.03	51.2802	75.4544	5.97968	62.5882	-3.36761	3.7375e-12	8.19388e-10	hypothetical protein && -	-
GLYMA_18G142600	7.95862	8.62866	27.6587	232.143	192.966	244.593	14.7487	223.234	-3.90925	3.93242e-29	1.09951e-26	hypothetical protein && Q9M390.1 RecName: Full=Protein NRT1/ PTR FAMILY 8.1; Short=AtNPF8.1; AltName: Full=Peptide transporter PTR1	-	GLYMA_05G180100	295.288	284.815	340.586	857.116	704.736	817.185	306.896	793.012	-1.36576	4.16463e-28	1.01345e-25	hypothetical protein && O65201.2 RecName: Full=Acyl-coenzyme A oxidase 2, peroxisomal; Short=AOX 2; AltName: Full=Long-chain acyl-CoA oxidase; Short=AtCX2; Flags: Precursor	-	GLYMA_09G060800	778.446	753.625	672.478	364.437	393.148	318.055	734.85	358.547	1.03441	3.75786e-12	8.19388e-10	hypothetical protein && -	-
GLYMA_12G206800	568.046	568.413	639.113	178.341	165.399	165.514	591.858	169.751	1.80232	3.99435e-29	1.10942e-26	hypothetical protein && Q9SGP2.1 RecName: Full=Receptor-like protein kinase HSL1; AltName: Full=Protein HAESA-LIKE1; Flags: Precursor	Pkinase	GLYMA_17G203500	1041.83	965.263	1014.32	458.172	483.358	430.57	1007.14	457.367	1.13872	5.33296e-28	1.28916e-25	hypothetical protein && Q9SL95.1 RecName: Full=Molybdate transporter 1; AltName: Full=Sulfate transporter like protein 5.2	-	GLYMA_10G246300	770018	949860	840654	490724	444806	491036	853511	475522	0.843896	4.23944e-12	9.18273e-10	hypothetical protein && P11827.1 RecName: Full=Beta-conglycinin, alpha' chain; Contains: RecName: Full=Soymetide; AltName: Full=Soymetide-13; Flags: Precursor	-
GLYMA_06G005900	884.401	903.853	1053.01	213.213	211.671	300.684	947.086	241.856	1.96801	4.05631e-29	1.11922e-26	hypothetical protein && -	-	GLYMA_13G155200	1881.94	1706.82	1243.3	520.751	606.131	604.397	1610.69	577.093	1.47885	5.63888e-28	1.34996e-25	hypothetical protein && Q9FGT8.1 RecName: Full=Temperature-induced lipocalin-1; Short=AtTIL1	Lipocalin_2	GLYMA_18G186500	0	0	0	46.2085	105.259	71.634	0	74.3673	-8.55103	4.33098e-12	9.31929e-10	hypothetical protein && Q84WU6.1 RecName: Full=Auxin response factor 17	B3
GLYMA_10G186500	4161.36	4585.06	6357.54	1074.03	1474.81	1285.49	5034.65	1278.11	1.97788	4.32665e-29	1.18601e-26	hypothetical protein && Q96303.1 RecName: Full=Inorganic phosphate transporter 1-4; Short=AtPht1;4; AltName: Full=H(+)/Pi cotransporter	Sugar_tr	GLYMA_17G179700	121.65	139.818	161.2	4.46997	12.5673	4.99502	140.889	7.3441	4.23898	5.65841e-28	1.34996e-25	hypothetical protein && Q94JU2.1 RecName: Full=WAT1-related protein At3g28050	-	GLYMA_11G241500	482.447	378.593	404.287	152.575	174.533	207.261	421.776	178.123	1.24561	4.78689e-12	1.0233e-09	hypothetical protein && Q9FJN7.1 RecName: Full=LanC-like protein GCL1; AltName: Full=G protein-coupled receptor 2-like protein 1; Short=Protein GCR2-like 1	-
GLYMA_20G115600	493.434	361.325	366.477	56.7903	57.1021	20.2295	407.079	44.7073	3.19313	4.66664e-29	1.2709e-26	hypothetical protein && Q8RWD0.2 RecName: Full=Zinc finger protein CONSTANS-LIKE 16	CCT	GLYMA_10G082400	172.598	165.71	168.64	444.762	468.857	514.487	168.983	476.035	-1.49491	7.55398e-28	1.79049e-25	hypothetical protein && Q9ZSD4.1 RecName: Full=Syntaxin-121; Short=AtSYP121; AltName: Full=Syntaxin-related protein At-Syr1	SNARE	GLYMA_10G044800	167.487	150.725	205.146	408.029	369.757	510.034	174.453	429.274	-1.29578	5.84552e-12	1.24149e-09	hypothetical protein && Q9ZUS1.1 RecName: Full=WAT1-related protein At2g37460	DUF6
GLYMA_04G082900	1578.79	1328.81	1590.37	501.149	533.609	459.761	1499.33	498.173	1.59015	4.96638e-29	1.33686e-26	hypothetical protein && Q93Z18.1 RecName: Full=Casein kinase 1-like protein 3; AltName: Full=Protein CASEIN KINASE I-LIKE 3; Short=CK1.3	Pkinase	GLYMA_17G102400	513.635	486.774	440.612	1106.32	1009.25	1074.93	480.341	1063.5	-1.14841	1.04768e-27	2.46725e-25	hypothetical protein && Q9CA75.1 RecName: Full=Probable xyloglucan 6-xylosyltransferase 5; AltName: Full=Putative glycosyltransferase 5; Short=AtGT5	-	GLYMA_07G274000	97.9641	55.7801	72.0512	214.477	222.214	228.274	75.2651	221.655	-1.55332	5.95564e-12	1.25672e-09	hypothetical protein && -	-
GLYMA_03G248800	746.12	602.928	875.199	180.334	196.904	178.387	741.416	185.208	2.00187	4.97258e-29	1.33686e-26	hypothetical protein && F4HXQ7.1 RecName: Full=Myosin-binding protein 1	-	GLYMA_12G093100	809.963	756.054	736.558	1661.71	1471.34	1585.42	767.525	1572.82	-1.03545	1.19762e-27	2.80227e-25	hypothetical protein && Q9FMS6.1 RecName: Full=Probable CCR4-associated factor 1 homolog 11	CAF1	GLYMA_10G268900	1285.12	1484.7	1209.86	472.547	580.276	738.307	1326.56	597.043	1.15215	6.01407e-12	1.26091e-09	hypothetical protein && Q9ZT50.1 RecName: Full=E3 ubiquitin-protein ligase RHA2A; AltName: Full=RING-H2 finger A2a; AltName: Full=RING-H2 zinc finger protein RHA2a	-
GLYMA_05G149700	2428.37	1611.4	1939.07	559.932	535.578	586.655	1992.95	560.722	1.82962	5.65861e-29	1.51161e-26	hypothetical protein && Q9LDN0.1 RecName: Full=Kinesin-like protein KIN-12A; AltName: Full=Phragmoplast-associated kinesin-related protein 1; Short=AtPAKRP1	Kinesin	GLYMA_02G297100	4.15899	8.28552	2.47999	120.689	132.44	139.86	4.97484	130.997	-4.76753	1.38827e-27	3.22768e-25	hypothetical protein && O48788.1 RecName: Full=Probable inactive receptor kinase At2g26730; Flags: Precursor	Pkinase	GLYMA_19G172500	852.183	824.834	574.408	319.1	330.173	349.574	750.475	332.949	1.17196	6.61887e-12	1.37888e-09	hypothetical protein && P62786.2 RecName: Full=Histone H4 variant TH091	-
GLYMA_19G217800	534.222	478.891	601.576	112.584	132.91	77.2398	538.23	107.578	2.32561	6.10644e-29	1.62091e-26	hypothetical protein && O22900.1 RecName: Full=Probable WRKY transcription factor 23; AltName: Full=WRKY DNA-binding protein 23	WRKY	GLYMA_14G041700	1142.68	1128.9	940.744	2382.49	2109.37	2509.5	1070.78	2333.79	-1.12532	1.62214e-27	3.74756e-25	hypothetical protein && -	-	GLYMA_18G070000	64.2561	45.0988	44.0313	0	3.59861	3.82048	51.1287	2.47303	4.39498	6.96833e-12	1.44249e-09	hypothetical protein && O23627.1 RecName: Full=Glycine--tRNA ligase, mitochondrial 1; AltName: Full=Diadenosine tetraphosphate synthetase; Short=AP-4-A synthetase; AltName: Full=Glycyl-tRNA synthetase 1; Short=GlyRS-1; Flags: Precursor	-
GLYMA_01G087500	1554.92	1577.97	1452.08	264.025	471.584	308.04	1528.32	347.883	2.13547	6.71665e-29	1.77167e-26	hypothetical protein && Q9C6M5.1 RecName: Full=AP2/ERF and B3 domain-containing transcription repressor TEM1; AltName: Full=Protein TEMPRANILLO 1; AltName: Full=RAV1-like ethylene-responsive transcription factor TEM1	B3	GLYMA_05G236300	124.77	111.855	124	356.48	372.186	400.6	120.208	376.422	-1.64597	1.69953e-27	3.90166e-25	hypothetical protein && Q9LQU4.1 RecName: Full=Protein PLANT CADMIUM RESISTANCE 2; Short=AtPCR2	-	GLYMA_18G175200	0	0	0	63.6456	65.6747	68.7686	0	66.0296	-8.37973	7.59967e-12	1.56329e-09	hypothetical protein && -	-
GLYMA_20G053700	195.981	140.216	249.916	7.97057	17.7213	9.19522	195.371	11.629	4.07466	6.98503e-29	1.83095e-26	hypothetical protein && O24370.1 RecName: Full=Linoleate 13S-lipoxygenase 2-1, chloroplastic; AltName: Full=Lipoxygenase 2-1; Flags: Precursor	Lipoxygenase	GLYMA_11G048300	256.818	274.458	256.266	699.55	594.53	711.29	262.514	668.457	-1.34854	2.32964e-27	5.31479e-25	hypothetical protein && O81108.1 RecName: Full=Calcium-transporting ATPase 2, plasma membrane-type; AltName: Full=Ca(2+)-ATPase isoform 2	-	GLYMA_20G151800	26.3344	20.1758	16.0114	88.9295	112.457	90.7364	20.8405	97.3742	-2.22633	8.43886e-12	1.72506e-09	hypothetical protein && C0LGW6.1 RecName: Full=LRR receptor-like serine/threonine-protein kinase ERL1; AltName: Full=Protein ERECTA-like kinase 1; Flags: Precursor	Pkinase
GLYMA_18G008300	776.96	800.309	828.772	146.459	175.244	243.673	802.014	188.459	2.08735	7.51964e-29	1.95884e-26	hypothetical protein && Q9C7G1.1 RecName: Full=U-box domain-containing protein 45; AltName: Full=Plant U-box protein 45	U-box	novel.121	144.525	165.71	107.466	6.70495	4.83358	7.99203	139.234	6.51019	4.41956	2.49571e-27	5.65828e-25	- && - && -	-	GLYMA_09G112100	583.571	566.109	427.303	145.6	213.218	248.331	525.661	202.383	1.37798	8.62151e-12	1.75145e-09	hypothetical protein && Q01417.1 RecName: Full=18 kDa seed maturation protein	-
GLYMA_16G017400	1040.59	1131.43	1181.42	3806.94	3131.75	4805.42	1117.81	3914.71	-1.80834	7.86833e-29	2.03702e-26	hypothetical protein && Q6R0H1.2 RecName: Full=Protein LHY; AltName: Full=MYB-related transcription factor LHY; AltName: Full=Protein LATE ELONGATED HYPOCOTYL	Myb_DNA-binding	GLYMA_03G154200	77.9811	74.5697	44.6399	320.72	282.281	277.723	65.7302	293.575	-2.17321	2.57074e-27	5.79242e-25	hypothetical protein && Q93ZQ3.1 RecName: Full=Probable inactive patatin-like protein 9; Short=AtPLP9; AltName: Full=Patatin-related phospholipase A IIIdelta; Short=pPLAIIId; AltName: Full=Phospholipase A IIIB; Short=AtPLAIIIB	-	GLYMA_20G147600	29596.8	30097.5	22486	11691.6	14272.1	15069.9	27393.4	13677.9	1.00198	8.81501e-12	1.77971e-09	hypothetical protein && P09444.1 RecName: Full=Late embryogenesis abundant protein D-34; Short=LEA D-34	-
novel.686	216.872	199.538	133.354	0.996321	2.95355	7.35618	183.255	3.76868	5.57395	8.41372e-29	2.16485e-26	- && Q2QXR8.1 RecName: Full=Pyruvate kinase 2, cytosolic; Short=OsPK2 >B8BM17.1 RecName: Full=Pyruvate kinase 2, cytosolic; Short=OsPK2 && PF00224:Pyruvate kinase, barrel domain	PK	GLYMA_18G222200	1042.87	952.835	1124.26	2410.43	2028.17	2138.87	1039.99	2192.49	-1.07448	4.06412e-27	9.10114e-25	hypothetical protein && O22126.1 RecName: Full=Fasciclin-like arabinogalactan protein 8; Short=AtAGP8; Flags: Precursor	-	GLYMA_06G056000	517.209	544.746	455.323	243.248	242.906	244.511	505.759	243.555	1.05333	9.0548e-12	1.8169e-09	hypothetical protein && -	-
GLYMA_12G022500	1420.61	1337.44	1745.46	490.19	486.352	457.002	1501.17	477.848	1.65187	9.86555e-29	2.52293e-26	hypothetical protein && -	-	GLYMA_04G089700	196.512	194.71	196.746	481.639	542.328	521.48	195.989	515.149	-1.39488	6.47115e-27	1.4403e-24	hypothetical protein && Q9T074.1 RecName: Full=Phosphoenolpyruvate carboxykinase [ATP]; Short=PEP carboxykinase; Short=PEPCK	-	GLYMA_13G104300	229.636	259.912	334.237	591.12	663.944	580.713	274.595	611.925	-1.15463	9.43264e-12	1.88118e-09	hypothetical protein && Q8RWW0.1 RecName: Full=Receptor-like serine/threonine-protein kinase ALE2; AltName: Full=Protein ABNORMAL LEAF SHAPE 2; Flags: Precursor	Pkinase_Tyr
GLYMA_12G158600	2541.78	2245.61	2642.39	589.822	793.522	460.68	2476.59	614.675	2.01104	1.48585e-28	3.77675e-26	hypothetical protein && Q9ZRA2.2 RecName: Full=Homogentisate 1,2-dioxygenase; AltName: Full=Homogentisate oxygenase; AltName: Full=Homogentisic acid oxidase; AltName: Full=Homogentisicase	-	GLYMA_20G169000	166.36	181.246	193.44	515.164	523.96	457.543	180.348	498.889	-1.46495	6.72798e-27	1.48839e-24	hypothetical protein && Q9ZVR7.4 RecName: Full=Phytosulfokine receptor 1; Short=AtPSKR1; AltName: Full=Guanylate cyclase; AltName: Full=Phytosulfokine LRR receptor kinase 1; AltName: Full=Protein serine-threonine kinase; Flags: Precursor	Pkinase	GLYMA_09G274900	412.924	346.549	443.315	176.987	191.626	166.191	400.929	178.268	1.17028	1.03787e-11	2.05731e-09	hypothetical protein && Q54UU1.1 RecName: Full=Trafficking protein particle complex subunit 4	Sybindin
GLYMA_08G059700	12131.9	11381.2	19361.1	3251.99	3496.02	2340.18	14291.4	3029.4	2.23815	1.5891e-28	4.01486e-26	hypothetical protein && P23586.2 RecName: Full=Sugar transport protein 1; AltName: Full=Glucose transporter; AltName: Full=Hexose transporter 1	Sugar_tr	GLYMA_06G067000	45.7489	68.3555	69.4398	249.201	266.814	370.63	61.1814	295.548	-2.26708	1.04499e-26	2.29785e-24	hypothetical protein && P14009.1 RecName: Full=14 kDa proline-rich protein DC2.15; Flags: Precursor	-	GLYMA_01G131100	1169.25	1237.84	1264.9	2116.87	2111.49	2141.38	1224	2123.24	-0.794646	1.04653e-11	2.06198e-09	hypothetical protein && P46643.1 RecName: Full=Aspartate aminotransferase, mitochondrial; AltName: Full=Transaminase A; Flags: Precursor	Aminotran_1_2
GLYMA_06G293400	2476.13	2518.49	3427.7	831.928	792.537	593.092	2807.44	739.186	1.92575	1.821e-28	4.57322e-26	hypothetical protein && Q6R567.1 RecName: Full=E3 ubiquitin-protein ligase RMA1H1; AltName: Full=Protein RING membrane-anchor 1 homolog 1	zf-C3HC4	GLYMA_03G159600	31.1924	26.9279	18.1866	162.036	158.541	201.799	25.4357	174.125	-2.79415	1.18907e-26	2.599e-24	hypothetical protein && Q9LIC6.1 RecName: Full=PRA1 family protein F3; Short=AtPRA1.F3; AltName: Full=Prenylated Rab acceptor 8	-	GLYMA_08G031400	1481.05	1995.03	1353.96	533.577	778.2	764.096	1610.01	691.957	1.21815	1.05421e-11	2.06467e-09	hypothetical protein && O82199.1 RecName: Full=Zinc finger CCCH domain-containing protein 20; Short=AtC3H20	zf-CCCH
GLYMA_19G212000	293.474	272.882	276.587	50.8124	59.0711	38.6199	280.981	49.5011	2.50826	2.33823e-28	5.83722e-26	hypothetical protein && Q8LF65.2 RecName: Full=RING-H2 finger protein ATL17; AltName: Full=RING-type E3 ubiquitin transferase ATL17	-	GLYMA_11G059200	347.276	399.776	473.679	1132.02	938.681	1029.97	406.91	1033.56	-1.34077	1.44554e-26	3.14078e-24	hypothetical protein && P29162.1 RecName: Full=L-ascorbate oxidase homolog; AltName: Full=Pollen-specific protein NTP303; Flags: Precursor	-	GLYMA_04G025700	859.556	852.131	644.458	355.718	335.571	409.746	785.382	367.012	1.09736	1.1689e-11	2.27567e-09	hypothetical protein && -	-
GLYMA_18G078600	1242.54	1185.36	1361.2	399.525	470.6	388.038	1263.03	419.388	1.591	3.46531e-28	8.5997e-26	hypothetical protein && Q94EG9.1 RecName: Full=Zinc transporter 11; AltName: Full=ZRT/IRT-like protein 11; Flags: Precursor	-	GLYMA_05G057800	106.054	84.9266	62.8265	308.428	322.883	381.619	84.6025	337.643	-2.00813	1.99708e-26	4.31346e-24	hypothetical protein && P14009.1 RecName: Full=14 kDa proline-rich protein DC2.15; Flags: Precursor	-	GLYMA_17G256000	13.6939	3.56043	7.00497	107.238	74.6712	45.8457	8.08644	75.9185	-3.21614	1.30264e-11	2.52102e-09	hypothetical protein && -	-
GLYMA_14G070600	1526.07	1575.81	1718.79	4071.96	3814.02	4256.47	1606.89	4047.48	-1.33274	3.49855e-28	8.63114e-26	hypothetical protein && Q9MAJ7.1 RecName: Full=Beta-galactosidase 5; Short=Lactase 5; Flags: Precursor	-	GLYMA_08G082900	5477.39	4465.9	3481.08	10325.6	11463.3	11338.7	4474.79	11042.5	-1.30368	2.08842e-26	4.48421e-24	hypothetical protein && P09756.1 RecName: Full=Chlorophyll a-b binding protein 3, chloroplastic; AltName: Full=LHCII type I CAB-3; Short=LHCP; Flags: Precursor	-	GLYMA_07G090400	13675	15910.4	11708.3	7366.33	7238.61	7596.07	13764.6	7400.33	0.895224	1.38825e-11	2.67091e-09	hypothetical protein && -	-
GLYMA_10G227300	166.136	183.359	180.769	702.406	554.284	746.652	176.755	667.781	-1.91821	4.45963e-28	1.09378e-25	hypothetical protein && Q9LYS2.2 RecName: Full=ABC transporter C family member 10; Short=ABC transporter ABCC.10; Short=AtABCC10; AltName: Full=ATP-energized glutathione S-conjugate pump 14; AltName: Full=Glutathione S-conjugate-transporting ATPase 14; AltName: Full=Multidrug resistance-associated protein 14	ABC_tran	GLYMA_10G200700	330.64	312.778	348.852	719.665	770.473	793.209	330.757	761.115	-1.20116	2.26711e-26	4.83942e-24	hypothetical protein && Q84WB7.1 RecName: Full=Glycosyltransferase family protein 64 protein C5; Short=GT64 C5	-	GLYMA_01G200800	162.22	154.285	142.101	346.999	331.072	340.978	152.869	339.683	-1.15261	1.43524e-11	2.74518e-09	hypothetical protein && Q6LA43.2 RecName: Full=Two-component response regulator-like APRR2; AltName: Full=Pseudo-response regulator 2; AltName: Full=TOC2 protein	Myb_DNA-binding
GLYMA_10G151100	499.403	324.653	436.612	64.7609	21.6594	54.2518	420.223	46.8907	3.16334	5.06125e-28	1.23412e-25	hypothetical protein && -	-	GLYMA_19G106800	303.606	267.208	254.613	669.378	652.533	664.337	275.142	662.083	-1.26923	3.27631e-26	6.95302e-24	hypothetical protein && P12858.2 RecName: Full=Glyceraldehyde-3-phosphate dehydrogenase A, chloroplastic; AltName: Full=NADP-dependent glyceraldehydephosphate dehydrogenase subunit A; Flags: Precursor	-	GLYMA_02G148200	1130.27	1089.49	1018.72	397.567	444.429	626.558	1079.5	489.518	1.1418	1.47599e-11	2.80669e-09	hypothetical protein && P13917.2 RecName: Full=Basic 7S globulin; AltName: Full=SBg7S; Short=Bg; Contains: RecName: Full=Basic 7S globulin high kDa subunit; Contains: RecName: Full=Basic 7S globulin low kDa subunit; Flags: Precursor	-
GLYMA_08G074700	2660.17	2954.24	2993.06	11658.9	8083.88	8395.23	2869.16	9379.35	-1.70885	5.4554e-28	1.32254e-25	hypothetical protein && A5JTQ3.1 RecName: Full=Beta-xylosidase/alpha-L-arabinofuranosidase 2; AltName: Full=Xylan 1,4-beta-xylosidase/Alpha-L-arabinofuranosidase 2; Short=MsXyl2; Includes: RecName: Full=Beta-xylosidase; AltName: Full=1,4-beta-D-xylan xylohydrolase; AltName: Full=Xylan 1,4-beta-xylosidase; Includes: RecName: Full=Alpha-L-arabinofuranosidase; Short=Arabinosidase; Flags: Precursor	Glyco_hydro_3_C	GLYMA_20G078000	841.156	1004.62	700.185	260.376	297.748	333.667	848.653	297.264	1.51041	4.09385e-26	8.63778e-24	hypothetical protein && -	-	GLYMA_14G017400	4865.55	4710.45	5216.7	2929.44	2969.75	2608.43	4930.9	2835.88	0.798056	1.48936e-11	2.81574e-09	hypothetical protein && Q9FKI0.1 RecName: Full=Fimbrin-5; Short=AtFIM5; AltName: Full=Fimbrin-like protein 2; AltName: Full=Fimbrin5	CH
GLYMA_08G285400	283.526	348.382	209.416	1246.4	1103.65	1041.82	280.441	1130.62	-2.0127	6.00293e-28	1.43957e-25	hypothetical protein && Q949Z1.1 RecName: Full=Polygalacturonase At1g48100; Short=PG; AltName: Full=Pectinase At1g48100; Flags: Precursor	-	GLYMA_09G279000	579.139	549.951	476.159	1377.87	1103.99	1243.76	535.083	1241.87	-1.21609	4.69559e-26	9.85048e-24	hypothetical protein && Q9LZX1.1 RecName: Full=Protein LURP-one-related 15	-	novel.121	60.0425	47.4725	87.0618	7.84672	10.7958	6.68584	64.8589	8.4428	2.94292	1.76842e-11	3.32412e-09	- && - && -	-
GLYMA_09G075500	292.479	323.575	333.88	49.8161	74.8234	52.4127	316.645	59.0174	2.42466	6.00679e-28	1.43957e-25	hypothetical protein && Q40392.1 RecName: Full=TMV resistance protein N	NB-ARC	GLYMA_13G111500	647.763	632.807	658.852	1277.29	1249.96	1405.6	646.474	1310.95	-1.01961	5.33944e-26	1.11372e-23	hypothetical protein && A6X935.2 RecName: Full=Inter alpha-trypsin inhibitor, heavy chain 4; Short=ITI heavy chain H4; Short=ITI-HC4; Short=Inter-alpha-inhibitor heavy chain 4; Flags: Precursor	-	GLYMA_09G014700	540.383	413.01	438.311	191.809	177.232	236.87	463.901	201.97	1.2013	1.82993e-11	3.42009e-09	hypothetical protein && Q9FIK8.1 RecName: Full=Protein C2-DOMAIN ABA-RELATED 11; Contains: RecName: Full=Protein C2-DOMAIN ABA-RELATED 11, N-terminally processed	C2
GLYMA_14G016000	971.946	1374.11	1512.34	224.172	262.866	349.418	1286.13	278.819	2.20452	7.04596e-28	1.67902e-25	hypothetical protein && Q9LDL7.1 RecName: Full=Scarecrow-like transcription factor PAT1; AltName: Full=GRAS family protein 29; Short=AtGRAS-29; AltName: Full=Protein PHYTOCHROME A SIGNAL TRANSDUCTION 1	GRAS	GLYMA_13G266600	303.606	294.136	338.106	822.474	678.635	791.211	311.949	764.106	-1.28928	5.37208e-26	1.11416e-23	hypothetical protein && Q9ZV88.1 RecName: Full=BES1/BZR1 homolog protein 4	-	GLYMA_17G137600	818.475	1335.16	878.624	449.007	450.726	404.016	1010.75	434.583	1.21649	1.88611e-11	3.50506e-09	hypothetical protein && P34811.2 RecName: Full=Elongation factor G-1, chloroplastic; Short=cEF-G 1; Flags: Precursor	GTP_EFTU
GLYMA_15G105500	463.59	372.111	423.77	34.8712	47.2569	87.3546	419.824	56.4942	2.88794	7.23015e-28	1.71318e-25	hypothetical protein && -	-	GLYMA_13G095200	70.7028	60.07	81.8398	277.138	262.947	271.729	70.8709	270.605	-1.92478	5.90633e-26	1.21804e-23	hypothetical protein && Q38910.1 RecName: Full=Probable xyloglucan endotransglucosylase/hydrolase protein 23; Short=At-XTH23; Short=XTH-23; Flags: Precursor	-	GLYMA_04G147000	129.565	151.912	144.102	319.1	322.076	316.145	141.86	319.107	-1.17078	2.02039e-11	3.73339e-09	hypothetical protein && Q9SKK0.1 RecName: Full=EIN3-binding F-box protein 1; AltName: Full=F-box/LRR-repeat protein 6	-
GLYMA_13G199800	1652.41	1932.82	2000.31	4882.97	5158.88	6230.68	1861.85	5424.18	-1.54278	1.10368e-27	2.60046e-25	hypothetical protein && P51074.2 RecName: Full=Annexin-like protein RJ4	-	GLYMA_16G069200	223.546	195.745	207.493	550.924	498.825	566.435	208.928	538.728	-1.36643	9.52966e-26	1.95422e-23	hypothetical protein && Q2MHE4.1 RecName: Full=Serine/threonine-protein kinase HT1; AltName: Full=High leaf temperature protein 1	Pkinase_Tyr	GLYMA_08G209400	134.832	113.934	83.059	270.276	334.671	274.119	110.608	293.022	-1.40778	2.19178e-11	4.02733e-09	hypothetical protein && -	-
GLYMA_11G225600	3726.62	3451.47	4538.99	788.09	1158.78	608.724	3905.69	851.864	2.19727	1.15895e-27	2.71544e-25	hypothetical protein && Q9M052.1 RecName: Full=UDP-glycosyltransferase 76F1	UDPGT	GLYMA_09G204500	571.861	664.913	570.399	1287.35	1205.49	1394.61	602.391	1295.82	-1.10607	1.03395e-25	2.10844e-23	hypothetical protein && Q39204.2 RecName: Full=Transcription factor MYC2; Short=AtMYC2; AltName: Full=Basic helix-loop-helix protein 6; Short=AtbHLH6; Short=bHLH 6; AltName: Full=Protein JASMONATE INSENSITIVE 1; AltName: Full=R-homologous Arabidopsis protein 1; Short=RAP-1; AltName: Full=Transcription factor EN 38; AltName: Full=Z-box binding factor 1 protein; AltName: Full=bHLH transcription fac…	HLH	GLYMA_11G068000	10145.1	9677.26	11537.2	6084.7	6246.29	5566.44	10453.2	5965.81	0.809187	2.28058e-11	4.15381e-09	hypothetical protein && -	-
GLYMA_15G015600	1015.72	972.882	1374.04	286.94	338.674	287.81	1120.88	304.475	1.88071	1.39499e-27	3.25033e-25	hypothetical protein && -	-	GLYMA_09G044800	437.734	378.027	378.612	845.941	904.846	889.113	398.124	879.967	-1.14601	1.74449e-25	3.53763e-23	hypothetical protein && O22775.1 RecName: Full=Xyloglucan 6-xylosyltransferase 2; Short=AtXT2; AltName: Full=Putative glycosyltransferase 2; Short=AtGT2	-	GLYMA_10G019900	239.117	224.307	213.151	89.8013	68.3736	98.3773	225.525	85.5174	1.39995	2.28601e-11	4.15381e-09	hypothetical protein && Q9LZI9.1 RecName: Full=Glutathione S-transferase F13; Short=AtGSTF13; AltName: Full=GST class-phi member 13	GST_N
GLYMA_14G090700	877.438	762.558	859.395	246.091	196.904	272.178	833.13	238.391	1.8046	1.42345e-27	3.28804e-25	hypothetical protein && F4IBD7.1 RecName: Full=CSC1-like protein RXW8	-	GLYMA_18G108100	336.878	321.064	359.599	115.102	79.2707	104.895	339.18	99.7559	1.77146	2.81867e-25	5.68436e-23	hypothetical protein && Q8RY24.1 RecName: Full=Probable sucrose-phosphate synthase 3; AltName: Full=Sucrose phosphate synthase 3F; Short=AtSPS3F; AltName: Full=UDP-glucose-fructose-phosphate glucosyltransferase	Glycos_transf_1	GLYMA_08G010000	63.2027	51.0329	53.0377	169.14	147.543	181.473	55.7577	166.052	-1.57247	2.48416e-11	4.48288e-09	hypothetical protein && B8BKP4.1 RecName: Full=Bidirectional sugar transporter SWEET14; Short=OsSWEET14	-
GLYMA_11G043000	1167.93	1044.07	1155.74	93.6542	249.083	190.341	1122.58	177.693	2.65881	1.42686e-27	3.28804e-25	hypothetical protein && -	-	GLYMA_02G285600	625.928	581.022	532.372	211.206	246.513	222.778	579.774	226.832	1.35083	3.54215e-25	7.10415e-23	hypothetical protein && -	-	GLYMA_06G186300	766.859	582.724	639.454	308.638	281.591	350.529	663.013	313.586	1.08128	2.49452e-11	4.48288e-09	hypothetical protein && Q9S795.1 RecName: Full=Betaine aldehyde dehydrogenase 1, chloroplastic; Short=BADH; AltName: Full=Aldehyde dehydrogenase family 10 member A8; Flags: Precursor	Aldedh
GLYMA_18G086600	60.6845	32.3575	55.3173	287.937	455.832	324.591	49.4531	356.12	-2.84321	1.58088e-27	3.62306e-25	hypothetical protein && P59584.1 RecName: Full=Disease resistance protein RPH8A; AltName: Full=RPP8 homolog A	NB-ARC	GLYMA_13G236500	1142.68	1134.08	875.438	2439.49	2182.84	2242.76	1050.73	2288.36	-1.12455	3.60524e-25	7.19117e-23	hypothetical protein && Q40477.1 RecName: Full=Ethylene-responsive transcription factor 4; AltName: Full=Ethylene-responsive element-binding factor 3; Short=EREBP-3; AltName: Full=Ethylene-responsive element-binding factor 4 homolog; AltName: Full=NtERF3	AP2	GLYMA_18G112500	45.2953	49.8461	57.0405	0	0	0	50.7273	0	8.24699	2.74339e-11	4.90317e-09	hypothetical protein && -	-
GLYMA_11G151100	2523.88	2158.24	2556.45	767.167	929.385	716.308	2412.86	804.287	1.58533	2.0788e-27	4.73832e-25	hypothetical protein && -	-	GLYMA_20G061600	820.361	801.624	803.518	379.947	380.886	378.622	808.501	379.819	1.08982	7.08438e-25	1.4054e-22	hypothetical protein && Q8GUM4.2 RecName: Full=Uncharacterized membrane protein At3g27390	-	GLYMA_01G225100	514.048	695.471	343.244	140.369	198.823	199.62	517.588	179.604	1.52619	2.78738e-11	4.95472e-09	hypothetical protein && Q5SN75.1 RecName: Full=Probable protein phosphatase 2C 8; Short=OsPP2C08	PP2C
GLYMA_14G224400	81.5758	67.9507	64.2076	382.587	340.643	304.362	71.2447	342.531	-2.26434	2.38949e-27	5.41704e-25	hypothetical protein && Q9LFL5.1 RecName: Full=Pentatricopeptide repeat-containing protein At5g16860	PPR	GLYMA_18G069900	965.926	1066.76	972.158	0	0	1.99801	1001.61	0.666002	10.519	1.17805e-24	2.32439e-22	hypothetical protein && -	-	GLYMA_01G109800	246.49	217.186	263.187	89.8013	88.166	110.794	242.288	96.2537	1.33479	2.90395e-11	5.13402e-09	hypothetical protein && Q8W486.1 RecName: Full=Uncharacterized protein At1g04910	-
GLYMA_02G061400	514.326	565.178	455.38	1561.24	1370.45	1648.7	511.628	1526.8	-1.57801	2.76709e-27	6.23933e-25	hypothetical protein && Q94A73.2 RecName: Full=BTB/POZ domain-containing protein At5g66560	-	GLYMA_14G116300	520.914	517.845	476.159	1039.27	990.884	1066.94	504.973	1032.36	-1.03302	2.06112e-24	4.0449e-22	hypothetical protein && -	-	GLYMA_01G087900	198.035	242.11	226.161	94.1606	71.9722	88.8261	222.102	84.9863	1.38499	3.09729e-11	5.4464e-09	hypothetical protein && Q9S713.1 RecName: Full=Serine/threonine-protein kinase STN7, chloroplastic; AltName: Full=Protein STATE TRANSITION 7; AltName: Full=Stt7 homolog; Flags: Precursor	Pkinase
GLYMA_11G170000	281.536	232.974	299.306	39.8528	22.6439	9.19522	271.272	23.8973	3.51557	2.80179e-27	6.28381e-25	hypothetical protein && O22042.1 RecName: Full=Mitogen-activated protein kinase kinase kinase 3; AltName: Full=Arabidopsis NPK1-related protein kinase 3	Pkinase	GLYMA_02G006100	238.102	188.496	219.893	50.2871	48.3358	48.9512	215.497	49.1914	2.13234	2.33483e-24	4.55755e-22	hypothetical protein && -	-	GLYMA_18G142600	1.05338	0	2.00142	74.1079	49.4809	81.1852	1.01827	68.258	-5.99368	3.26682e-11	5.71099e-09	hypothetical protein && Q9M390.1 RecName: Full=Protein NRT1/ PTR FAMILY 8.1; Short=AtNPF8.1; AltName: Full=Peptide transporter PTR1	-
GLYMA_11G071600	103.462	92.7581	74.0857	515.098	359.349	445.049	90.102	439.832	-2.28781	2.90178e-27	6.47344e-25	hypothetical protein && Q9FN75.1 RecName: Full=AAA-ATPase At5g17760	AAA	GLYMA_12G217500	265.136	269.279	219.066	630.265	577.129	666.335	251.16	624.577	-1.31803	2.39178e-24	4.64386e-22	hypothetical protein && Q9LSQ6.1 RecName: Full=Calcium-binding protein PBP1; AltName: Full=KIC-related protein 2; AltName: Full=PINOID-binding protein 1	-	GLYMA_09G004400	610.959	550.68	629.447	310.381	292.387	312.324	597.029	305.031	0.969642	3.28268e-11	5.71099e-09	hypothetical protein && P92980.2 RecName: Full=5'-adenylylsulfate reductase 3, chloroplastic; AltName: Full=3'-phosphoadenosine-5'-phosphosulfate reductase homolog 26; Short=PAPS reductase homolog 26; Short=Prh-26; AltName: Full=Adenosine 5'-phosphosulfate 5'-adenylylsulfate sulfotransferase 3; Short=APS sulfotransferase 3; AltName: Full=Thioredoxin-independent APS reductase 3; Flags: Precursor	-
GLYMA_04G021600	352.169	348.382	267.696	33.8749	59.0711	60.6884	322.749	51.2115	2.6526	2.95752e-27	6.56288e-25	hypothetical protein && Q9LNU3.1 RecName: Full=Expansin-A11; Short=AtEXPA11; AltName: Full=Alpha-expansin-11; Short=At-EXP11; Short=AtEx11; AltName: Full=Ath-ExpAlpha-1.14; Flags: Precursor	-	GLYMA_12G150500	1885.06	1761.71	1513.62	3377.06	3301.33	3258.75	1720.13	3312.38	-0.946422	2.45685e-24	4.74496e-22	hypothetical protein && P24805.1 RecName: Full=Stem-specific protein TSJT1	-	GLYMA_11G124000	44.2419	37.978	43.0306	125.548	166.436	126.076	41.7501	139.353	-1.73651	3.35882e-11	5.81254e-09	hypothetical protein && P04323.1 RecName: Full=Retrovirus-related Pol polyprotein from transposon 17.6; Includes: RecName: Full=Protease; Includes: RecName: Full=Reverse transcriptase; Includes: RecName: Full=Endonuclease	-
GLYMA_07G238000	339.236	383.976	418.831	85.6836	97.4673	75.4008	380.681	86.1839	2.14449	3.31522e-27	7.3179e-25	hypothetical protein && Q9FGZ4.1 RecName: Full=Probable WRKY transcription factor 48; AltName: Full=WRKY DNA-binding protein 48	WRKY	GLYMA_09G133600	559.384	480.56	446.399	1186.78	1029.55	1082.92	495.448	1099.75	-1.15195	2.47924e-24	4.763e-22	hypothetical protein && Q9FYR7.1 RecName: Full=Scarecrow-like protein 8; Short=AtSCL8; AltName: Full=GRAS family protein 30; Short=AtGRAS-30	GRAS	GLYMA_03G144400	43482.4	39376	26924.1	14232.2	17392.1	18821.6	36594.2	16815.3	1.12184	3.39773e-11	5.84892e-09	hypothetical protein && Q01417.1 RecName: Full=18 kDa seed maturation protein	-
GLYMA_17G042100	11559.9	10872.1	14162.2	2214.82	3310.94	3768.2	12198.1	3097.99	1.97716	3.63761e-27	7.9875e-25	hypothetical protein && P0CH32.1 RecName: Full=Polyubiquitin 4; Contains: RecName: Full=Ubiquitin; Flags: Precursor	ubiquitin	GLYMA_06G118300	500.119	600.7	675.385	1384.57	1283.8	1681.32	592.068	1449.9	-1.29013	3.02103e-24	5.7735e-22	hypothetical protein && Q6ZJM9.1 RecName: Full=PHD finger protein EHD3; AltName: Full=Proetin EARLY HEADING 3	-	GLYMA_11G185700	408.711	456.922	318.226	156.063	166.436	184.338	394.62	168.945	1.22305	3.52277e-11	6.03242e-09	hypothetical protein && Q9ZUX1.1 RecName: Full=Cytochrome P450 94C1	p450
GLYMA_07G115000	43.7724	26.9646	36.549	233.139	219.548	285.971	35.762	246.219	-2.7795	3.66772e-27	8.01168e-25	hypothetical protein && O80517.1 RecName: Full=Uclacyanin-2; AltName: Full=Blue copper-binding protein II; Short=BCB II; AltName: Full=Phytocyanin 2; AltName: Full=Uclacyanin-II; Flags: Precursor	Cu_bind_like	GLYMA_07G236900	290.09	262.03	352.986	59.2271	78.304	91.9083	301.702	76.4798	1.97737	3.16319e-24	6.01368e-22	hypothetical protein && P22242.1 RecName: Full=Desiccation-related protein PCC13-62; Flags: Precursor [Craterostigma plantagineum]	-	GLYMA_02G262500	2972.63	3190.15	2035.45	1039.25	1231.62	1425.99	2732.74	1232.29	1.14895	3.54455e-11	6.0381e-09	hypothetical protein && Q948P5.2 RecName: Full=Ferritin-4, chloroplastic; AltName: Full=SFerH-4; Flags: Precursor	Ferritin
GLYMA_15G257600	2722.84	2054.7	3123.45	656.576	598.587	353.096	2633.67	536.086	2.29732	4.01643e-27	8.72793e-25	hypothetical protein && Q84MB3.1 RecName: Full=1-aminocyclopropane-1-carboxylate oxidase homolog 1	2OG-FeII_Oxy	GLYMA_15G013400	267.215	264.101	351.332	764.365	715.37	722.279	294.216	734.005	-1.31338	4.00283e-24	7.54938e-22	hypothetical protein && Q81ST7.1 RecName: Full=N-acetyl-alpha-D-glucosaminyl L-malate synthase; Short=GlcNAc-Mal synthase; AltName: Full=L-malic acid glycosyltransferase BshA	Glycos_transf_1	GLYMA_11G141600	1419.95	1420.61	1148.82	721.026	611.764	728.756	1329.79	687.182	0.952127	3.56551e-11	6.04234e-09	hypothetical protein && Q1S9I9.3 RecName: Full=Probable histone H2B.1	Histone
GLYMA_15G172600	241.743	211.402	384.258	11.9559	33.4736	28.5052	279.134	24.6449	3.4989	4.67278e-27	1.01019e-24	hypothetical protein && Q9S7U9.2 RecName: Full=Mitogen-activated protein kinase kinase 2; Short=AtMAP2Kbeta; Short=AtMKK2; Short=MAP kinase kinase 2	Pkinase	GLYMA_17G255800	566.662	515.774	592.719	1184.54	1075.95	1207.79	558.385	1156.1	-1.04826	4.01233e-24	7.54938e-22	hypothetical protein && Q69IL4.1 RecName: Full=Transcription factor RF2a	bZIP_1	GLYMA_01G038500	432.938	477.098	386.274	176.115	186.228	226.363	432.104	196.236	1.13896	4.03422e-11	6.8014e-09	hypothetical protein && B9S2H4.1 RecName: Full=Glycosyltransferase family 92 protein RCOM_0530710	-
GLYMA_12G192900	168.126	229.738	190.647	765.175	635.999	719.986	196.17	707.053	-1.85124	5.18581e-27	1.11535e-24	hypothetical protein && -	-	GLYMA_18G123800	1208.19	1179.65	1158.16	558.746	591.63	633.368	1182	594.581	0.990255	5.30123e-24	9.92336e-22	hypothetical protein && O49840.1 RecName: Full=Protein kinase 2B, chloroplastic; Flags: Precursor	Pkinase_Tyr	GLYMA_05G112000	2006.68	1642.55	1458.04	785.544	913.148	896.857	1702.42	865.183	0.976618	4.38915e-11	7.33092e-09	hypothetical protein && -	-
GLYMA_02G206600	1659.37	1373.04	1543.95	401.517	524.748	337.465	1525.45	421.243	1.85727	6.31103e-27	1.35043e-24	hypothetical protein && -	-	GLYMA_06G260100	824.52	859.623	1002.74	2102	1722.69	1860.14	895.629	1894.94	-1.07907	7.07199e-24	1.31705e-21	hypothetical protein && Q40392.1 RecName: Full=TMV resistance protein N	TIR	GLYMA_02G226700	0	0	0	54.927	61.1764	49.6662	0	55.2565	-8.1235	4.39313e-11	7.33092e-09	hypothetical protein && F4IQJ2.1 RecName: Full=Elongator complex protein 5; Short=AtELP5; AltName: Full=Elongator component 5	-
GLYMA_14G052000	714.286	740.987	1315.76	153.433	193.95	131.492	923.678	159.625	2.53375	7.55012e-27	1.60737e-24	hypothetical protein && -	-	GLYMA_11G153800	11643.1	10635.5	9543.02	19168.3	18557.1	20057	10607.2	19260.8	-0.860804	7.77314e-24	1.44028e-21	hypothetical protein && P51074.2 RecName: Full=Annexin-like protein RJ4	-	GLYMA_17G127900	859.556	1262.77	588.418	258.07	338.269	376.317	903.58	324.219	1.4782	5.10446e-11	8.4747e-09	hypothetical protein && -	-
GLYMA_01G157500	459.61	487.52	844.577	100.628	96.4828	56.0908	597.236	84.4007	2.82582	7.71862e-27	1.63494e-24	hypothetical protein && Q9FKY5.1 RecName: Full=MLO-like protein 10; Short=AtMlo10	-	GLYMA_07G057400	83.1798	76.6411	120.693	481.639	309.349	354.646	93.5046	381.878	-2.01844	8.46166e-24	1.55994e-21	hypothetical protein && Q9SUP6.1 RecName: Full=Probable WRKY transcription factor 53; AltName: Full=WRKY DNA-binding protein 53	WRKY	GLYMA_16G116300	776.34	741.757	619.44	356.59	340.069	382.048	712.512	359.569	0.986409	5.1849e-11	8.56478e-09	hypothetical protein && P40619.1 RecName: Full=HMG1/2-like protein	HMG_box
GLYMA_14G054800	961.998	604.006	1105.36	129.522	167.368	69.8837	890.455	122.258	2.86699	9.38378e-27	1.97767e-24	hypothetical protein && A8KBL5.2 RecName: Full=Putative sodium-coupled neutral amino acid transporter 11; AltName: Full=Solute carrier family 38 member 11	Aa_trans	GLYMA_17G164800	299.447	263.065	263.706	659.32	600.331	657.344	275.406	638.998	-1.21523	1.0325e-23	1.89389e-21	hypothetical protein && -	-	GLYMA_07G104500	535.116	531.691	387.275	225.811	206.021	225.408	484.694	219.08	1.14457	5.22895e-11	8.59414e-09	hypothetical protein && P04771.1 RecName: Full=Glutamine synthetase PR-2; AltName: Full=Gln isozyme alpha; AltName: Full=Glutamate--ammonia ligase	-
GLYMA_07G089400	2635.3	2519.57	2998	895.693	1073.12	1017.91	2717.62	995.576	1.44874	1.0811e-26	2.26707e-24	hypothetical protein && P80035.2 RecName: Full=Gastric triacylglycerol lipase; Short=GL; Short=Gastric lipase; Flags: Precursor	-	GLYMA_16G205200	880.666	853.409	696.052	1663.95	1628.92	1685.32	810.042	1659.39	-1.03679	1.13114e-23	2.06444e-21	hypothetical protein && Q9XF89.1 RecName: Full=Chlorophyll a-b binding protein CP26, chloroplastic; AltName: Full=LHCB5; AltName: Full=LHCIIc; AltName: Full=Light-harvesting complex II protein 5; Flags: Precursor	-	GLYMA_09G273600	2146.78	2322.59	2489.77	1242.4	1424.15	1149.01	2319.71	1271.85	0.866938	5.78364e-11	9.45828e-09	hypothetical protein && Q39030.2 RecName: Full=Serine/threonine-protein kinase AtPK2/AtPK19; AltName: Full=Ribosomal-protein S6 kinase homolog 2	Pkinase
GLYMA_19G018700	231.795	222.188	225.221	20.9227	40.3653	15.6319	226.401	25.64	3.14811	1.13285e-26	2.36376e-24	hypothetical protein && Q9FLD5.1 RecName: Full=AAA-ATPase ASD, mitochondrial; AltName: Full=AAA-ATPase 1; AltName: Full=Protein ATPASE-IN-SEED-DEVELOPMENT	AAA	GLYMA_09G042400	765.254	880.337	612.559	1741.05	1612.48	1829.17	752.716	1727.57	-1.20084	1.19308e-23	2.16666e-21	hypothetical protein && Q8L9T5.2 RecName: Full=RING-H2 finger protein ATL2; AltName: Full=Protein ARABIDOPSIS TOXICOS EN LEVADURA 2; Short=Protein ATL2; AltName: Full=RING-type E3 ubiquitin transferase ATL2	-	GLYMA_17G242100	199.088	174.461	185.131	409.773	376.055	386.823	186.227	390.884	-1.06884	6.38679e-11	1.03927e-08	hypothetical protein && -	-
GLYMA_07G189500	4858.74	5756.4	9000.92	1144.77	1653.01	977.452	6538.69	1258.41	2.37757	1.15032e-26	2.38833e-24	hypothetical protein && Q41144.1 RecName: Full=Sugar carrier protein C	Sugar_tr	GLYMA_19G009100	12086	11676.4	10878.9	19837.7	18566.7	19899.1	11547.1	19434.5	-0.751194	1.29758e-23	2.34477e-21	hypothetical protein && Q07511.2 RecName: Full=Formate dehydrogenase, mitochondrial; Short=FDH; AltName: Full=NAD-dependent formate dehydrogenase; Flags: Precursor	2-Hacid_dh_C	GLYMA_01G183700	137.993	129.362	95.0675	29.6432	38.6851	33.4292	120.807	33.9191	1.83141	6.82895e-11	1.10572e-08	hypothetical protein && Q9ZQ85.2 RecName: Full=Myb family transcription factor EFM; AltName: Full=Protein EARLY FLOWERING MYB	Myb_DNA-binding
GLYMA_14G156200	520.295	561.942	654.918	157.419	175.244	161.836	579.051	164.833	1.81292	1.82397e-26	3.76834e-24	hypothetical protein && -	-	GLYMA_19G201000	176.757	202.995	214.106	489.462	490.125	518.483	197.953	499.356	-1.332	1.40343e-23	2.52355e-21	hypothetical protein && -	-	GLYMA_13G024400	1.05338	1.18681	1.00071	56.6708	67.474	63.0379	1.0803	62.3942	-5.8585	7.00687e-11	1.12455e-08	hypothetical protein && A5WFR0.1 RecName: Full=ATP-dependent DNA helicase pif1	-
GLYMA_11G053400	86.55	71.1865	55.3173	479.23	316.03	383.441	71.0179	392.9	-2.46802	2.03099e-26	4.17547e-24	hypothetical protein && D4Q9Z4.1 RecName: Full=Soyasapogenol B glucuronide galactosyltransferase; AltName: Full=Soyasaponin glycosyltransferase 2; AltName: Full=UDP-galactose:SBMG-galactosyltransferase	UDPGT	GLYMA_18G186900	0	0	4.95999	145.274	163.375	146.853	1.65333	151.834	-6.3239	1.44757e-23	2.59016e-21	hypothetical protein && Q9MAK9.1 RecName: Full=26S protease regulatory subunit S10B homolog B; AltName: Full=26S proteasome AAA-ATPase subunit RPT4b; AltName: Full=26S proteasome subunit S10B homolog B; AltName: Full=Regulatory particle triple-A ATPase subunit 4b	AAA	GLYMA_18G202600	430.832	433.186	364.259	209.246	180.83	187.203	409.425	192.427	1.08799	7.01405e-11	1.12455e-08	hypothetical protein && P48621.1 RecName: Full=Omega-3 fatty acid desaturase, chloroplastic; Flags: Precursor	-
GLYMA_09G203500	7869.08	6035.75	6755.63	2094.27	2570.58	1828.01	6886.82	2164.28	1.67011	2.04292e-26	4.17951e-24	hypothetical protein && Q9T074.1 RecName: Full=Phosphoenolpyruvate carboxykinase [ATP]; Short=PEP carboxykinase; Short=PEPCK	-	GLYMA_08G177100	145.565	181.246	167.813	564.333	477.558	408.592	164.874	483.494	-1.55019	1.47485e-23	2.6261e-21	hypothetical protein && -	-	GLYMA_15G062100	487.714	536.439	488.347	272.02	251.903	220.633	504.166	248.185	1.02099	7.75354e-11	1.23705e-08	hypothetical protein && Q8VZI2.1 RecName: Full=DUF21 domain-containing protein At4g33700; AltName: Full=CBS domain-containing protein CBSDUF6	-
GLYMA_11G123900	1013.73	1037.6	1638.78	270.999	280.588	171.951	1230.03	241.179	2.35179	2.11387e-26	4.30367e-24	hypothetical protein && -	-	GLYMA_11G228100	158.042	172.96	128.133	471.582	388.62	472.529	153.045	444.243	-1.54232	2.41293e-23	4.27558e-21	hypothetical protein && O04203.1 RecName: Full=Nematode resistance protein-like HSPRO2; AltName: Full=AKINbetagamma-interacting protein 2; AltName: Full=Ortholog of sugar beet HS1 PRO-1 protein 2; AltName: Full=Protein Hs1pro-2	-	GLYMA_13G301400	85.3236	93.7581	92.0654	265.045	190.726	245.466	90.3824	233.746	-1.37147	8.05468e-11	1.27886e-08	hypothetical protein && -	-
GLYMA_17G252200	591.922	728.044	588.735	1687.77	1820.37	1804.1	636.233	1770.75	-1.47742	2.37962e-26	4.80895e-24	hypothetical protein && Q9XES5.1 RecName: Full=Bifunctional dihydroflavonol 4-reductase/flavanone 4-reductase; AltName: Full=Dihydroflavonol 4-reductase; Short=DFR; AltName: Full=Dihydrokaempferol 4-reductase; AltName: Full=Flavanone 4-reductase; Short=FNR	Epimerase	GLYMA_16G044900	606.173	513.702	477.812	1165.54	1088.52	1147.85	532.562	1133.97	-1.09234	2.73686e-23	4.82613e-21	hypothetical protein && P12858.2 RecName: Full=Glyceraldehyde-3-phosphate dehydrogenase A, chloroplastic; AltName: Full=NADP-dependent glyceraldehydephosphate dehydrogenase subunit A; Flags: Precursor	-	GLYMA_19G213000	1038.63	1056.26	613.436	308.638	366.159	425.983	902.776	366.927	1.29872	8.16583e-11	1.29024e-08	hypothetical protein && -	-
GLYMA_08G264800	755.074	813.252	856.431	2488.81	2012.36	2743.85	808.252	2415.01	-1.57926	2.38498e-26	4.80895e-24	hypothetical protein && Q54V77.1 RecName: Full=CTP synthase; AltName: Full=CTP synthetase; AltName: Full=UTP--ammonia ligase	CTP_synth_N	GLYMA_05G022900	1805	1637.43	1402.85	3088.75	3256.87	3122.88	1615.09	3156.17	-0.967835	3.3432e-23	5.86699e-21	Photosystem I reaction center subunit III, chloroplastic [Source:Projected from Arabidopsis thaliana (AT1G31330) UniProtKB/Swiss-Prot;Acc:Q9SHE8] && Q9SHE8.1 RecName: Full=Photosystem I reaction center subunit III, chloroplastic; AltName: Full=Light-harvesting complex I 17 kDa protein; AltName: Full=PSI-F; Flags: Precursor	-	GLYMA_17G254400	179.074	153.099	170.121	55.7989	67.474	58.2623	167.431	60.5117	1.46938	8.32018e-11	1.30831e-08	hypothetical protein && O14045.2 RecName: Full=Putative tRNA 2'-phosphotransferase	-
GLYMA_13G267100	630.721	743.144	951.261	110.592	183.12	181.146	775.042	158.286	2.29075	2.49063e-26	4.99794e-24	hypothetical protein && -	-	GLYMA_13G170900	18407.7	17554.9	16239	10540.2	10411.5	10219.8	17400.5	10390.5	0.743788	3.48364e-23	6.0842e-21	hypothetical protein && -	-	GLYMA_18G206600	141.153	199.384	119.085	30.515	42.2837	55.3969	153.207	42.7319	1.84311	8.49842e-11	1.32994e-08	hypothetical protein && O82132.1 RecName: Full=Dehydration-responsive element-binding protein 2A; Short=Protein DREB2A	AP2
GLYMA_12G112000	794.867	742.065	1048.07	193.286	120.111	73.5618	861.666	128.986	2.74253	3.09309e-26	6.17735e-24	hypothetical protein && Q6R567.1 RecName: Full=E3 ubiquitin-protein ligase RMA1H1; AltName: Full=Protein RING membrane-anchor 1 homolog 1	-	GLYMA_05G194100	243.301	217.495	228.986	717.43	506.559	624.377	229.927	616.122	-1.42073	4.09064e-23	7.11031e-21	hypothetical protein && Q9S745.1 RecName: Full=Lipase-like PAD4; AltName: Full=Protein ENHANCED DISEASE SUSCEPTIBILITY 9; AltName: Full=Protein PHYTOALEXIN DEFICIENT 4; Short=AtPAD4	Lipase_3	novel.388	21.0676	64.0878	64.0455	0	0	0	49.7336	0	8.21638	8.63379e-11	1.34469e-08	- && - && -	-
GLYMA_18G216800	158.178	124.037	307.209	7.97057	6.89163	11.9538	196.474	8.93866	4.45223	4.60182e-26	9.14694e-24	hypothetical protein && C0LGD7.2 RecName: Full=Probable LRR receptor-like serine/threonine-protein kinase At1g06840; Flags: Precursor	Pkinase	GLYMA_09G138100	170.519	150.175	172.773	434.704	468.857	403.597	164.489	435.72	-1.40374	4.71245e-23	8.15232e-21	hypothetical protein && Q9SMT7.1 RecName: Full=Oxalate--CoA ligase; AltName: Full=4-coumarate--CoA ligase isoform 8; Short=At4CL8; AltName: Full=4-coumarate--CoA ligase-like 10; AltName: Full=Acyl-activating enzyme 3; AltName: Full=Adenosine monophosphate binding protein 3; Short=AtMPBP3; AltName: Full=Oxalyl-CoA synthetase	-	GLYMA_06G122200	223.316	198.197	226.161	493.471	416.539	435.535	215.891	448.515	-1.05368	8.68416e-11	1.34613e-08	hypothetical protein && Q8L9J7.1 RecName: Full=Bidirectional sugar transporter SWEET1; Short=AtSWEET1; AltName: Full=Protein SUGARS WILL EVENTUALLY BE EXPORTED TRANSPORTERS 1	-
GLYMA_11G215800	356.148	293.375	381.295	66.7535	85.6531	65.2861	343.606	72.5642	2.24508	4.79238e-26	9.48078e-24	hypothetical protein && Q50EX6.1 RecName: Full=Protein ODORANT1; AltName: Full=MYB-like protein ODO1	Myb_DNA-binding	GLYMA_05G215900	182.996	218.531	212.453	636.97	464.024	580.421	204.66	560.472	-1.45091	4.98325e-23	8.58012e-21	hypothetical protein && Q9SUP6.1 RecName: Full=Probable WRKY transcription factor 53; AltName: Full=WRKY DNA-binding protein 53	WRKY	GLYMA_19G227800	2142.57	2792.57	1740.24	820.418	919.445	1204.41	2225.12	981.423	1.18087	8.83574e-11	1.36035e-08	hypothetical protein && C7G304.1 RecName: Full=Galactinol synthase 2; Short=GolS-2; Short=SlGolS2	Glyco_transf_8
GLYMA_06G055200	73.6172	48.5362	72.1101	333.768	310.123	307.12	64.7545	317.004	-2.28735	5.66699e-26	1.11584e-23	hypothetical protein && Q9SLL2.1 RecName: Full=Protein BIG GRAIN 1-like B	-	GLYMA_01G025100	571.861	569.63	622.479	1315.29	1107.86	1185.82	587.99	1202.99	-1.03079	5.09278e-23	8.72753e-21	hypothetical protein && -	-	GLYMA_19G236600	255591	318977	294025	163751	160310	176635	289531	166899	0.794742	8.85907e-11	1.36035e-08	hypothetical protein && Q8RVH5.1 RecName: Full=Basic 7S globulin 2; AltName: Full=SBg7S; Short=Bg; Contains: RecName: Full=Basic 7S globulin 2 high kDa subunit; Contains: RecName: Full=Basic 7S globulin 2 low kDa subunit; Flags: Precursor	-
GLYMA_04G238700	449.662	448.691	435.624	123.544	123.065	136.089	444.659	127.566	1.80065	5.74306e-26	1.12553e-23	hypothetical protein && Q9SUE3.2 RecName: Full=Ethylene-responsive transcription factor CRF4; AltName: Full=Protein CYTOKININ RESPONSE FACTOR 4	AP2	GLYMA_20G151800	199.632	229.923	193.44	508.459	496.892	516.485	207.665	507.278	-1.29091	5.73867e-23	9.78845e-21	hypothetical protein && C0LGW6.1 RecName: Full=LRR receptor-like serine/threonine-protein kinase ERL1; AltName: Full=Protein ERECTA-like kinase 1; Flags: Precursor	Pkinase	GLYMA_05G204800	2685.06	2564.7	1900.35	1008.74	1338.68	1144.23	2383.37	1163.89	1.03388	8.95648e-11	1.36888e-08	hypothetical protein && P25096.1 RecName: Full=Protein P21	Thaumatin
GLYMA_08G014300	1551.93	1209.09	1593.34	484.212	499.151	469.876	1451.45	484.413	1.58361	6.46933e-26	1.26197e-23	hypothetical protein && Q9ZNX6.1 RecName: Full=Glutamate--cysteine ligase, chloroplastic; AltName: Full=Gamma-ECS; Short=GCS; AltName: Full=Gamma-glutamylcysteine synthetase; Flags: Precursor	-	GLYMA_18G155200	467.886	487.81	547.252	1047.09	981.217	1125.88	500.983	1051.39	-1.06724	5.90085e-23	1.00183e-20	hypothetical protein && Q9SRT0.1 RecName: Full=U-box domain-containing protein 9; AltName: Full=Plant U-box protein 9	U-box	GLYMA_13G066500	409.764	339.428	330.235	761.132	705.328	659.988	359.809	708.816	-0.978199	9.45335e-11	1.4381e-08	hypothetical protein && Q8L970.1 RecName: Full=Probable prolyl 4-hydroxylase 7; Short=AtP4H7	2OG-FeII_Oxy
GLYMA_07G139300	662.555	483.205	766.54	123.544	153.585	86.4351	637.434	121.188	2.39736	7.11292e-26	1.38109e-23	hypothetical protein && -	-	GLYMA_13G176600	40.5502	39.3562	52.9065	230.203	184.643	188.812	44.271	201.219	-2.17201	6.61113e-23	1.11722e-20	hypothetical protein && Q9SGN6.1 RecName: Full=MACPF domain-containing protein NSL1; AltName: Full=Protein NECROTIC SPOTTED LESIONS 1; Short=Protein NSL1	-	GLYMA_14G004600	378.163	361.977	360.256	751.541	706.228	636.11	366.799	697.959	-0.928436	1.01755e-10	1.54079e-08	hypothetical protein && Q8S4Y1.1 RecName: Full=Acetyl-CoA acetyltransferase, cytosolic 1; AltName: Full=Cytosolic acetoacetyl-CoA thiolase 1; Short=Thiolase 1; AltName: Full=Protein EMBRYO DEFECTIVE 1276	Thiolase_N
GLYMA_11G120400	593.912	532.82	477.112	1692.75	1745.55	2632.59	534.615	2023.63	-1.92061	9.68359e-26	1.87157e-23	hypothetical protein && -	-	GLYMA_13G003200	926.415	890.693	1024.24	1905.32	1687.89	1865.14	947.115	1819.45	-0.940279	9.19739e-23	1.54711e-20	hypothetical protein && P37707.1 RecName: Full=B2 protein	-	GLYMA_17G019500	321.28	284.835	302.215	138.625	133.149	143.268	302.777	138.347	1.13083	1.09831e-10	1.65541e-08	hypothetical protein && Q2V6J9.1 RecName: Full=UDP-glucose flavonoid 3-O-glucosyltransferase 7; AltName: Full=Flavonol 3-O-glucosyltransferase 7; Short=FaGT7	UDPGT
GLYMA_05G192700	90.5293	83.0509	91.8663	477.238	320.953	526.886	88.4822	441.692	-2.31927	1.1795e-25	2.26918e-23	hypothetical protein && Q9SIT6.1 RecName: Full=ABC transporter G family member 5; Short=ABC transporter ABCG.5; Short=AtABCG5; AltName: Full=White-brown complex homolog protein 5; Short=AtWBC5	ABC2_membrane	GLYMA_01G119600	102.935	111.855	121.52	1.11749	7.73373	2.99701	112.103	3.94941	4.78343	9.4285e-23	1.57871e-20	hypothetical protein && C6T0L2.1 RecName: Full=Protein SLE3; AltName: Full=Soybean group-1 late embryogenesis abundant protein 3; AltName: Full=Soybean group-1 lea protein 3; Short=Sle3	-	GLYMA_10G198500	237.01	218.373	213.151	85.4421	99.8615	90.7364	222.845	92.0133	1.27636	1.15346e-10	1.73056e-08	hypothetical protein && Q1S9I9.3 RecName: Full=Probable histone H2B.1	Histone
GLYMA_02G277300	1052.53	985.825	1298.97	337.753	381.009	354.016	1112.44	357.592	1.63762	1.23743e-25	2.36977e-23	hypothetical protein && P22241.1 RecName: Full=Desiccation-related protein PCC27-45	-	GLYMA_13G065300	446.052	361.456	276.933	952.103	900.979	953.049	361.48	935.377	-1.376	1.20879e-22	2.01476e-20	hypothetical protein && -	-	GLYMA_05G034500	1215.6	1146.46	711.505	445.519	487.612	386.823	1024.52	439.985	1.21854	1.19272e-10	1.78129e-08	hypothetical protein && P46687.1 RecName: Full=Gibberellin-regulated protein 3; AltName: Full=GAST1 protein homolog 3; Flags: Precursor	-
GLYMA_16G047400	2580.58	2811.87	2905.15	829.935	912.648	1130.09	2765.87	957.559	1.52986	1.30506e-25	2.48791e-23	hypothetical protein && -	-	GLYMA_12G236500	204.83	228.888	301.733	680.553	606.131	658.343	245.15	648.342	-1.39653	1.26453e-22	2.09808e-20	hypothetical protein && Q8L3R3.2 RecName: Full=Disease resistance protein RFL1; AltName: Full=RPS5-like protein 1; AltName: Full=pNd13/pNd14	NB-ARC	GLYMA_08G036400	79.0033	83.0768	67.0476	183.09	197.024	213.947	76.3759	198.02	-1.37691	1.23563e-10	1.83699e-08	hypothetical protein && Q9ZSY8.1 RecName: Full=Auxin-responsive protein IAA27; AltName: Full=Auxin-induced protein 27; AltName: Full=Indoleacetic acid-induced protein 27; AltName: Full=Phytochrome-associated protein 2	-
GLYMA_01G228700	152.209	223.267	267.696	1064.07	807.305	890.097	214.391	920.491	-2.10221	1.45932e-25	2.76941e-23	hypothetical protein && P30081.1 RecName: Full=Chalcone synthase 7; AltName: Full=Naringenin-chalcone synthase 7	Chal_sti_synt_N	GLYMA_16G165200	109.174	80.7838	59.5199	322.955	279.381	337.663	83.1591	313.333	-1.92462	1.39735e-22	2.30797e-20	hypothetical protein && P09756.1 RecName: Full=Chlorophyll a-b binding protein 3, chloroplastic; AltName: Full=LHCII type I CAB-3; Short=LHCP; Flags: Precursor	-	GLYMA_15G154700	149.58	129.362	128.091	37.4899	53.9792	36.2945	135.678	42.5879	1.67098	1.38872e-10	2.05345e-08	hypothetical protein && Q96262.1 RecName: Full=Plasma membrane-associated cation-binding protein 1; Short=AtPCAP1; AltName: Full=Microtubule-destabilizing protein 25	-
GLYMA_14G098100	972.941	938.367	1189.32	234.135	346.55	237.237	1033.54	272.641	1.92317	1.52074e-25	2.87296e-23	hypothetical protein && Q84RK2.2 RecName: Full=Fatty-acid-binding protein 2; Short=AtFAP2; AltName: Full=Chalcone-flavanone isomerase family protein 2	-	GLYMA_01G040400	356.633	366.634	307.519	729.722	757.905	898.104	343.596	795.244	-1.21381	1.61467e-22	2.65489e-20	hypothetical protein && -	-	GLYMA_02G009500	403.444	333.494	312.222	152.575	173.633	138.492	349.72	154.9	1.17423	1.39616e-10	2.05345e-08	hypothetical protein && -	-
GLYMA_08G080600	170.115	214.638	239.05	19.9264	10.8297	31.2637	207.934	20.6733	3.32179	1.52983e-25	2.87717e-23	hypothetical protein && Q93ZA3.1 RecName: Full=Berberine bridge enzyme-like 13; Short=AtBBE-like 13; Flags: Precursor	FAD_binding_4	GLYMA_01G128100	57.1861	46.6061	71.0932	263.728	214.611	226.774	58.2951	235.038	-1.99933	1.83014e-22	2.99569e-20	hypothetical protein && Q8S8P5.2 RecName: Full=Probable WRKY transcription factor 33; AltName: Full=WRKY DNA-binding protein 33	WRKY	GLYMA_16G107500	125.352	131.736	135.096	346.128	271.695	282.715	130.728	300.179	-1.19968	1.40049e-10	2.05345e-08	hypothetical protein && Q6DBP4.1 RecName: Full=Pectin acetylesterase 8; Flags: Precursor	-
GLYMA_08G307800	492.44	626.657	595.649	1630.98	1552.59	1918.12	571.582	1700.56	-1.57352	1.78226e-25	3.33696e-23	hypothetical protein && Q9SHJ8.2 RecName: Full=3-hydroxyisobutyryl-CoA hydrolase-like protein 5	-	GLYMA_04G028100	577.06	497.131	467.892	215.676	184.643	202.798	514.028	201.039	1.35461	1.90847e-22	3.10995e-20	hypothetical protein && Q9LQZ2.1 RecName: Full=Dehydration-responsive element-binding protein 2D; Short=Protein DREB2D	AP2	GLYMA_03G074900	102.178	75.9559	104.074	22.6683	21.5917	26.7433	94.0692	23.6678	1.99563	1.40634e-10	2.05345e-08	hypothetical protein && Q8W486.1 RecName: Full=Uncharacterized protein At1g04910	-
GLYMA_03G104800	26.8603	17.2573	16.7928	223.176	144.724	222.524	20.3035	196.808	-3.27455	1.9978e-25	3.7239e-23	hypothetical protein && Q9AR73.1 RecName: Full=Hydroquinone glucosyltransferase; AltName: Full=Arbutin synthase	UDPGT	GLYMA_18G205800	3432.21	3314.21	3096.69	5955.11	5427.14	5515.5	3281.03	5632.58	-0.779874	1.98139e-22	3.21443e-20	hypothetical protein && P19976.4 RecName: Full=Ferritin-1, chloroplastic; AltName: Full=SFerH-1; AltName: Full=SOF-35; Flags: Precursor	Ferritin	GLYMA_13G094900	5108.88	5267.07	4804.41	3089.86	2911.28	3166.22	5060.12	3055.79	0.727573	1.46532e-10	2.13005e-08	hypothetical protein && Q38857.1 RecName: Full=Xyloglucan endotransglucosylase/hydrolase protein 22; Short=At-XTH22; Short=XTH-22; AltName: Full=Touch protein 4; Flags: Precursor	-
GLYMA_07G067800	314.365	445.455	622.32	89.6689	63.0092	66.2056	460.713	72.9612	2.6599	2.08101e-25	3.86183e-23	hypothetical protein && -	-	GLYMA_20G189900	602.014	653.52	628.265	1159.96	1234.5	1390.61	627.933	1261.69	-1.0071	2.16693e-22	3.49987e-20	hypothetical protein && Q84WB7.1 RecName: Full=Glycosyltransferase family protein 64 protein C5; Short=GT64 C5	-	GLYMA_20G185700	81.1101	58.1538	90.064	15.6934	15.2941	16.237	76.4426	15.7415	2.28396	1.54105e-10	2.2217e-08	hypothetical protein && Q84V83.1 RecName: Full=Leucoanthocyanidin reductase; Short=Leucocyanidin reductase	NmrA
GLYMA_03G176600	606.845	700	585.771	1634.96	1608.7	1705.71	630.872	1649.79	-1.38747	2.15189e-25	3.97578e-23	hypothetical protein && Q9ZUU0.2 RecName: Full=WRKY transcription factor 44; AltName: Full=Protein TRANSPARENT TESTA GLABRA 2; AltName: Full=WRKY DNA-binding protein 44	WRKY	GLYMA_07G028800	178.837	167.782	204.186	464.877	453.39	465.535	183.602	461.267	-1.32468	2.70385e-22	4.34784e-20	hypothetical protein && F4JKH6.1 RecName: Full=Protein TSS; AltName: Full=TPR-domain suppressor of STIMPY	-	GLYMA_19G245500	135.886	134.11	92.0654	22.6683	31.4879	42.0253	120.687	32.0605	1.91554	1.54195e-10	2.2217e-08	hypothetical protein && P09762.1 RecName: Full=Wound-induced protein WIN2; Flags: Precursor	-
GLYMA_09G251500	223.836	190.909	244.977	17.9338	35.4427	34.9418	219.907	29.4394	2.89778	2.23421e-25	4.10978e-23	hypothetical protein && -	-	GLYMA_02G042500	136.207	119.104	98.3731	11.1749	14.5007	7.99203	117.895	11.2226	3.3864	2.83567e-22	4.53981e-20	hypothetical protein && P36907.1 RecName: Full=Endochitinase; Flags: Precursor	-	GLYMA_13G261700	5316.4	5982.72	5724.06	3623.44	3279.23	3094.59	5674.39	3332.42	0.767752	1.69522e-10	2.43182e-08	hypothetical protein && H1A988.1 RecName: Full=11-oxo-beta-amyrin 30-oxidase; AltName: Full=Cytochrome P450 72A154	p450
GLYMA_01G202200	205.929	148.844	141.257	681.484	811.243	573.782	165.344	688.836	-2.05771	2.3271e-25	4.26194e-23	hypothetical protein && Q58FX0.1 RecName: Full=BON1-associated protein 2; AltName: Full=Protein BON1-ASSOCIATED PROTEIN 1-LIKE	C2	GLYMA_12G222200	878.587	782.982	799.385	1575.66	1460.71	1610.39	820.318	1548.92	-0.917311	3.17615e-22	5.0627e-20	hypothetical protein && Q01289.1 RecName: Full=Protochlorophyllide reductase, chloroplastic; Short=PCR; AltName: Full=NADPH-protochlorophyllide oxidoreductase; Short=POR; Flags: Precursor	adh_short	GLYMA_08G064300	333.921	472.351	435.309	816.931	883.459	786.063	413.86	828.818	-1.00299	1.95312e-10	2.78956e-08	hypothetical protein && Q3EC11.2 RecName: Full=Probable protein S-acyltransferase 23; AltName: Full=Probable palmitoyltransferase At2g14255; AltName: Full=Zinc finger DHHC domain-containing protein At2g14255	-
GLYMA_12G011600	380.024	311.71	439.575	80.702	92.5447	82.757	377.103	85.3346	2.14473	2.70027e-25	4.92388e-23	hypothetical protein && -	IQ	GLYMA_18G246400	354.554	367.67	379.439	758.777	735.671	798.204	367.221	764.217	-1.05628	4.62523e-22	7.34044e-20	hypothetical protein && Q9ASS4.1 RecName: Full=Probably inactive leucine-rich repeat receptor-like protein kinase At5g48380; Flags: Precursor	-	GLYMA_04G136000	279.145	322.813	295.21	544.911	579.376	602.68	299.056	575.656	-0.94562	1.99064e-10	2.83078e-08	hypothetical protein && O04496.1 RecName: Full=Aspartyl protease AED3; AltName: Full=Apoplastic EDS1-dependent protein 3; Flags: Precursor	-
GLYMA_06G103200	2329.89	2249.92	2921.94	802.038	829.949	571.943	2500.58	734.643	1.76771	3.41928e-25	6.20799e-23	hypothetical protein && Q43125.2 RecName: Full=Cryptochrome-1; Short=AtCry; Short=Atcry1; AltName: Full=Blue light photoreceptor; AltName: Full=Protein BLUE LIGHT UNINHIBITED 1; AltName: Full=Protein ELONGATED HYPOCOTYL 4; AltName: Full=Protein OUT OF PHASE 2; Short=OOP2	-	GLYMA_15G015100	140.366	119.104	166.986	451.467	391.52	385.615	142.152	409.534	-1.51924	4.77068e-22	7.5385e-20	hypothetical protein && Q9LW83.2 RecName: Full=G-type lectin S-receptor-like serine/threonine-protein kinase CES101; AltName: Full=Protein CALLUS EXPRESSION OF RBCS 101; Flags: Precursor	Pkinase_Tyr	GLYMA_08G071300	3013.71	3467.86	2755.96	1361.84	1775.02	1749.78	3079.18	1628.88	0.918602	2.38308e-10	3.37417e-08	hypothetical protein && Q9FE06.1 RecName: Full=Protein EXORDIUM-like 2; Flags: Precursor	-
GLYMA_17G068200	617.788	651.464	560.088	180.334	190.997	205.973	609.78	192.435	1.66297	3.77789e-25	6.82951e-23	hypothetical protein && Q9M0C3.1 RecName: Full=RING-H2 finger protein ATL14; AltName: Full=RING-type E3 ubiquitin transferase ATL14	-	GLYMA_07G163200	51.9874	50.7488	72.7465	261.493	221.378	214.786	58.4942	232.552	-1.97796	5.6036e-22	8.81649e-20	hypothetical protein && O80462.2 RecName: Full=Extra-large guanine nucleotide-binding protein 1; AltName: Full=Extra-large GTP-binding protein 1; Short=Extra-large G-protein 1	G-alpha	GLYMA_09G187400	345.508	504.395	367.261	196.168	174.533	153.774	405.721	174.825	1.21182	2.52687e-10	3.56235e-08	hypothetical protein && P80035.2 RecName: Full=Gastric triacylglycerol lipase; Short=GL; Short=Gastric lipase; Flags: Precursor	-
GLYMA_07G001300	66.6534	112.173	69.1467	526.057	366.241	422.061	82.6576	438.12	-2.41002	4.43783e-25	7.98809e-23	hypothetical protein && Q9MB42.1 RecName: Full=Beta-amyrin synthase	-	GLYMA_10G259400	441.893	397.705	409.199	860.469	809.141	913.089	416.266	860.9	-1.0487	6.0716e-22	9.51183e-20	hypothetical protein && O81760.1 RecName: Full=Probable protein phosphatase 2C 63; Short=AtPP2C63	PP2C	GLYMA_05G095500	739.471	824.834	722.513	434.185	409.342	396.375	762.273	413.301	0.882189	2.61558e-10	3.67158e-08	hypothetical protein && -	-
GLYMA_15G091600	21201.8	21151	19542.8	5588.36	8021.86	7662.38	20631.9	7090.87	1.5408	4.49217e-25	8.05135e-23	hypothetical protein && A9LIW2.2 RecName: Full=CSC1-like protein ERD4; AltName: Full=Protein EARLY-RESPONSIVE TO DEHYDRATION STRESS 4	-	GLYMA_06G007500	2481.88	2561.26	2038.56	4302.34	4600.6	5251.76	2360.56	4718.23	-0.999989	6.25465e-22	9.75672e-20	hypothetical protein && Q39827.1 RecName: Full=Arginine decarboxylase; Short=ADC; Short=ARGDC	-	GLYMA_13G117700	751.058	518.637	637.453	311.253	232.11	319.965	635.716	287.776	1.14451	2.63101e-10	3.67746e-08	Polyubiquitin 4 [Source:Projected from Arabidopsis thaliana (AT5G20620) UniProtKB/Swiss-Prot;Acc:P0CH32] && P0CG84.1 RecName: Full=Polyubiquitin; Contains: RecName: Full=Ubiquitin; Flags: Precursor	-
GLYMA_15G219400	374.055	351.618	380.307	53.8013	49.2259	95.6303	368.66	66.2192	2.47232	4.91271e-25	8.76761e-23	hypothetical protein && Q9LY87.1 RecName: Full=E3 ubiquitin-protein ligase RGLG2; AltName: Full=RING domain ligase 2	zf-MYND	GLYMA_13G274100	561.464	537.523	413.332	1149.9	1051.79	1174.83	504.106	1125.5	-1.16192	6.52037e-22	1.01279e-19	hypothetical protein && O80340.1 RecName: Full=Ethylene-responsive transcription factor 4; Short=AtERF4; AltName: Full=Ethylene-responsive element-binding factor 4; Short=EREBP-4; AltName: Full=Protein RELATED TO APETALA2 5	AP2	GLYMA_07G192700	27.3878	28.4835	41.0291	123.804	100.761	117.48	32.3001	114.015	-1.8135	2.73452e-10	3.80587e-08	hypothetical protein && O04084.2 RecName: Full=Serine carboxypeptidase-like 31; Flags: Precursor	Peptidase_S10
GLYMA_09G065300	456.626	488.598	509.71	152.437	115.189	139.767	484.978	135.798	1.83638	5.1767e-25	9.19961e-23	hypothetical protein && Q9SLD2.2 RecName: Full=Diacylglycerol O-acyltransferase 1	MBOAT	GLYMA_09G274900	281.772	325.207	293.466	101.692	101.505	94.9053	300.148	99.3674	1.5948	6.87308e-22	1.06306e-19	hypothetical protein && Q54UU1.1 RecName: Full=Trafficking protein particle complex subunit 4	Sybindin	GLYMA_17G180100	242.277	252.791	339.241	557.117	555.086	646.616	278.103	586.273	-1.0738	2.79528e-10	3.87395e-08	hypothetical protein && Q9FKZ1.1 RecName: Full=Probable disease resistance protein At5g66900	NB-ARC
GLYMA_19G120200	118.384	126.194	91.8663	552.958	419.405	753.088	112.148	575.15	-2.36025	5.39161e-25	9.5411e-23	hypothetical protein && Q8W488.1 RecName: Full=Protein DETOXIFICATION 21; Short=AtDTX21; AltName: Full=Multidrug and toxic compound extrusion protein 21; Short=MATE protein 21	MatE	GLYMA_12G225500	100.856	105.64	142.186	377.712	321.916	380.62	116.227	360.083	-1.62215	7.61292e-22	1.17252e-19	hypothetical protein && Q9T076.1 RecName: Full=Early nodulin-like protein 2; AltName: Full=Phytocyanin-like protein; Flags: Precursor	Cu_bind_like	GLYMA_13G024500	0	1.18681	3.00213	49.6959	65.6747	39.1599	1.39631	51.5102	-5.17318	2.83524e-10	3.91275e-08	hypothetical protein && -	-
GLYMA_01G157400	956.029	913.56	1081.65	320.815	369.194	295.167	983.747	328.392	1.58359	5.84266e-25	1.02958e-22	hypothetical protein && Q8LC69.2 RecName: Full=RING-H2 finger protein ATL8; AltName: Full=RING-type E3 ubiquitin transferase ATL8	-	GLYMA_01G082400	643.604	652.485	642.318	1265	1156.19	1224.78	646.136	1215.32	-0.911157	7.96053e-22	1.22091e-19	hypothetical protein && -	Agenet	GLYMA_08G316500	696.283	729.889	631.448	386.233	331.972	370.586	685.873	362.93	0.917594	3.03466e-10	4.17036e-08	hypothetical protein && Q38868.1 RecName: Full=Calcium-dependent protein kinase 9; AltName: Full=Calmodulin-domain protein kinase CDPK isoform 9	Pkinase
GLYMA_12G195200	82.5707	71.1865	52.3539	315.834	309.139	383.441	68.7037	336.138	-2.29186	6.43353e-25	1.12896e-22	hypothetical protein && O22059.1 RecName: Full=Transcription factor CPC; AltName: Full=Protein CAPRICE	-	GLYMA_18G092000	293.209	302.422	305.039	111.749	78.304	96.9033	300.223	95.6522	1.65558	9.08828e-22	1.38804e-19	hypothetical protein && -	-	GLYMA_17G040800	13738.2	17614.7	11270	7140.51	7160.34	7586.51	14207.6	7295.79	0.961452	3.09001e-10	4.22866e-08	hypothetical protein && -	-
GLYMA_11G106600	705.333	670.879	877.175	230.15	240.222	227.122	751.129	232.498	1.69234	7.21776e-25	1.25705e-22	hypothetical protein && O49606.2 RecName: Full=Actin-depolymerizing factor 9; Short=ADF-9; Short=AtADF9	Cofilin_ADF	GLYMA_14G051900	422.138	398.741	180.213	1.11749	5.80029	4.99502	333.697	3.97093	6.36619	9.51612e-22	1.44732e-19	hypothetical protein && -	-	GLYMA_07G208700	175.914	181.582	174.124	394.08	331.972	381.093	177.207	369.048	-1.05889	3.21224e-10	4.37761e-08	hypothetical protein && Q9XIM0.1 RecName: Full=CCG-binding protein 1; Short=AtCBP1; AltName: Full=Protein MATERNAL EFFECT EMBRYO ARREST 14	-
GLYMA_13G220900	9306.61	9461.33	8751.99	1897	2769.45	3265.22	9173.31	2643.89	1.79462	7.22338e-25	1.25705e-22	hypothetical protein && A9LIW2.2 RecName: Full=CSC1-like protein ERD4; AltName: Full=Protein EARLY-RESPONSIVE TO DEHYDRATION STRESS 4	-	GLYMA_11G133600	3612.08	3392.92	3955.59	6453.52	6232.42	6140.87	3653.53	6275.6	-0.779932	1.14822e-21	1.7391e-19	hypothetical protein && Q9C6I8.1 RecName: Full=Nucleolar GTP-binding protein 1	-	GLYMA_08G104600	459.273	530.505	372.264	166.525	170.034	243.555	454.014	193.372	1.23166	3.53226e-10	4.79376e-08	hypothetical protein && Q9C7F9.1 RecName: Full=Probable methyltransferase At1g27930	-
GLYMA_17G043400	429.765	450.848	476.124	121.551	143.74	109.423	452.246	124.905	1.85746	8.03048e-25	1.39173e-22	hypothetical protein && Q9LUN4.1 RecName: Full=Cation/H(+) antiporter 19; AltName: Full=Protein CATION/H+ EXCHANGER 19; Short=AtCHX19	Na_H_Exchanger	GLYMA_13G069400	257.857	201.96	213.279	606.798	526.86	526.475	224.365	553.378	-1.30313	1.15867e-21	1.74768e-19	hypothetical protein && Q9LHA7.1 RecName: Full=Peroxidase 31; Short=Atperox P31; AltName: Full=ATP41; Flags: Precursor	-	GLYMA_13G270100	502.461	611.208	389.276	211.861	175.432	252.152	500.982	213.148	1.23223	3.71333e-10	5.01867e-08	hypothetical protein && Q39688.1 RecName: Full=Epidermis-specific secreted glycoprotein EP1; AltName: Full=52/54 kDa medium protein; Flags: Precursor	B_lectin
GLYMA_06G084300	3554.52	2869.03	3820.85	848.866	1052.45	556.311	3414.8	819.209	2.05999	8.13375e-25	1.40383e-22	hypothetical protein && Q93Z18.1 RecName: Full=Casein kinase 1-like protein 3; AltName: Full=Protein CASEIN KINASE I-LIKE 3; Short=CK1.3	Pkinase	GLYMA_03G138000	632.167	556.166	605.119	1092.91	1195.83	1231.77	597.817	1173.5	-0.973304	1.18914e-21	1.78625e-19	hypothetical protein && Q6NLQ6.1 RecName: Full=Calcium-dependent protein kinase 32	Pkinase	GLYMA_05G082500	274.932	208.879	285.203	632.097	446.228	670.494	256.338	582.94	-1.183	3.94838e-10	5.31439e-08	hypothetical protein && Q9FKZ0.1 RecName: Full=Probable disease resistance protein At5g66910	NB-ARC
GLYMA_16G003500	138.281	196.302	128.415	646.612	543.454	760.445	154.333	650.17	-2.0774	9.55499e-25	1.64236e-22	hypothetical protein && -	-	GLYMA_03G144400	7459.15	7511.86	4923.61	2629.46	3102.19	2644.36	6631.54	2792	1.24757	1.33232e-21	1.99313e-19	hypothetical protein && Q01417.1 RecName: Full=18 kDa seed maturation protein	-	GLYMA_17G173300	0	0	0	49.6959	43.1833	38.2048	0	43.6947	-7.78527	4.11361e-10	5.4796e-08	hypothetical protein && -	-
GLYMA_02G247000	1107.24	1224.19	1105.36	133.507	320.953	182.985	1145.6	212.482	2.43088	1.02493e-24	1.75451e-22	hypothetical protein && Q6NLC8.1 RecName: Full=Uncharacterized protein At1g66480	-	GLYMA_06G045400	1040.79	1101.97	887.838	2020.43	1835.79	2069.93	1010.2	1975.38	-0.968924	1.45181e-21	2.16303e-19	hypothetical protein && Q96289.1 RecName: Full=Zinc finger protein ZAT10; AltName: Full=Salt-tolerance zinc finger	-	GLYMA_13G311000	1312.51	1541.67	1586.13	612.916	811.487	853.877	1480.1	759.427	0.963127	4.12785e-10	5.4796e-08	hypothetical protein && Q66GR0.1 RecName: Full=Fasciclin-like arabinogalactan protein 17; Flags: Precursor	-
GLYMA_11G091400	1930.96	1219.88	932.492	196.275	316.03	213.329	1361.11	241.878	2.49273	1.13053e-24	1.92742e-22	hypothetical protein && Q9SZN7.1 RecName: Full=Heavy metal-associated isoprenylated plant protein 26; Short=AtHIP26; Short=AtHIPP26; AltName: Full=Farnesylated protein 6; Short=AtFP6; Flags: Precursor	HMA	GLYMA_09G096500	103.975	119.104	114.08	336.365	297.748	332.668	112.386	322.261	-1.51831	1.45995e-21	2.1663e-19	hypothetical protein && Q9SL56.2 RecName: Full=Putative glycerol-3-phosphate transporter 5; Short=G-3-P transporter 5; AltName: Full=Glycerol-3-phosphate permease 5; Short=AtG3Pp5; Short=G-3-P permease 5	MFS_1	GLYMA_14G193500	1151.34	1235.47	1073.76	586.76	653.148	689.596	1153.53	643.168	0.842718	4.13592e-10	5.4796e-08	hypothetical protein && Q93Z01.1 RecName: Full=Inositol 3-kinase; AltName: Full=Myo-inositol kinase; Short=AtMIK	PfkB
GLYMA_11G251800	256.665	145.609	277.575	13.9485	29.5355	22.988	226.616	22.1574	3.35404	1.1728e-24	1.99138e-22	hypothetical protein && -	-	GLYMA_14G020100	265.136	306.564	229.813	657.085	594.53	647.354	267.171	632.99	-1.24802	1.47843e-21	2.18485e-19	hypothetical protein && Q9LDE4.1 RecName: Full=Ethylene-responsive transcription factor 7; Short=AtERF7; AltName: Full=Ethylene-responsive element-binding factor 7; Short=EREBP-7	AP2	GLYMA_06G011700	389.75	357.23	387.275	632.969	809.688	735.442	378.085	726.033	-0.940505	4.13814e-10	5.4796e-08	hypothetical protein && Q00081.1 RecName: Full=Glucose-1-phosphate adenylyltransferase large subunit 1; AltName: Full=ADP-glucose pyrophosphorylase; AltName: Full=ADP-glucose synthase; AltName: Full=AGPase S; AltName: Full=Alpha-D-glucose-1-phosphate adenyl transferase	-
GLYMA_13G332900	135.297	147.766	146.196	3.98528	14.7678	2.75857	143.086	7.17054	4.33111	1.19659e-24	2.02358e-22	hypothetical protein && -	-	GLYMA_09G210900	350.395	304.493	324.879	698.433	686.368	694.307	326.589	693.036	-1.08556	1.52483e-21	2.24433e-19	hypothetical protein && P27774.1 RecName: Full=Phosphoribulokinase, chloroplastic; Short=PRK; Short=PRKase; AltName: Full=Phosphopentokinase; Flags: Precursor	-	GLYMA_10G241000	472.967	466.417	490.348	818.674	845.674	871.069	476.577	845.139	-0.826024	4.17195e-10	5.50209e-08	hypothetical protein && Q9SM59.1 RecName: Full=Phosphoglucomutase, chloroplastic; Short=PGM; AltName: Full=Glucose phosphomutase; Flags: Precursor	PGM_PMM_III
GLYMA_09G116300	339.236	316.025	499.832	41.8455	82.6995	56.0908	385.031	60.212	2.67749	1.20445e-24	2.0287e-22	hypothetical protein && P0C5E2.3 RecName: Full=LEAF RUST 10 DISEASE-RESISTANCE LOCUS RECEPTOR-LIKE PROTEIN KINASE-like 1.2; AltName: Full=Probable receptor-like serine/threonine-protein kinase LRK10L-1.2; Flags: Precursor	Pkinase	GLYMA_11G185700	172.598	151.211	115.733	398.945	453.39	402.598	146.514	418.311	-1.52149	1.66879e-21	2.44635e-19	hypothetical protein && Q9ZUX1.1 RecName: Full=Cytochrome P450 94C1	p450	GLYMA_11G018000	912.225	1018.28	661.47	273.763	428.235	411.657	863.993	371.218	1.21862	4.43694e-10	5.82807e-08	hypothetical protein && Q65XK7.1 RecName: Full=Probable protein phosphatase 2C 51; Short=OsPP2C51	PP2C
GLYMA_20G152400	723.239	780.894	886.065	1947.81	2366.78	2181.11	796.733	2165.23	-1.44228	1.33922e-24	2.24667e-22	hypothetical protein && Q8GW72.2 RecName: Full=Alpha-L-fucosidase 1; AltName: Full=Alpha-1,3/4-fucosidase; Short=AtFUC1; AltName: Full=Alpha-L-fucoside fucohydrolase; Flags: Precursor	Alpha_L_fucos	GLYMA_01G056100	218.347	225.78	249.653	651.498	495.925	579.422	231.26	575.615	-1.31185	1.72236e-21	2.51479e-19	hypothetical protein && Q39224.1 RecName: Full=Protein SRG1; Short=AtSRG1; AltName: Full=Protein SENESCENCE-RELATED GENE 1	2OG-FeII_Oxy	GLYMA_09G253100	212.782	262.285	186.132	463.828	447.127	460.368	220.4	457.108	-1.05571	4.60612e-10	6.02609e-08	hypothetical protein && F4KBP5.1 RecName: Full=Protein CHROMATIN REMODELING 4; Short=AtCHR4; AltName: Full=Protein PICKLE RELATED 1	-
GLYMA_13G097800	2716.87	2037.44	3258.78	867.796	707.869	655.619	2671.03	743.761	1.84492	1.37266e-24	2.2936e-22	hypothetical protein && Q8VWJ1.1 RecName: Full=Homogentisate phytyltransferase 1, chloroplastic; Short=AtHPT1; AltName: Full=Tocopherol polyprenyltransferase 1; AltName: Full=Vitamin E pathway gene 2-1 protein; Short=AtVTE2-1; Flags: Precursor	UbiA	GLYMA_14G200200	326.481	317.957	390.186	829.179	697.969	845.157	344.874	790.768	-1.19341	2.08864e-21	3.03743e-19	hypothetical protein && Q6IEQ7.1 RecName: Full=WRKY transcription factor WRKY24; Short=OsWRKY24	WRKY	GLYMA_18G235700	0	0	0	44.4647	44.083	40.115	0	42.8876	-7.75786	4.69636e-10	6.11967e-08	hypothetical protein && Q3B724.1 RecName: Full=Callose synthase 5; AltName: Full=1,3-beta-glucan synthase; AltName: Full=Protein GLUCAN SYNTHASE-LIKE 2; AltName: Full=Protein LESS ADHERENT POLLEN 1	-
GLYMA_03G023900	1054.52	938.367	990.773	148.452	203.795	305.281	994.552	219.176	2.18016	1.48974e-24	2.47935e-22	hypothetical protein && -	-	GLYMA_18G265100	403.422	421.526	440.612	809.064	883.578	1001	421.853	897.881	-1.08936	2.14085e-21	3.101e-19	hypothetical protein && Q96558.1 RecName: Full=UDP-glucose 6-dehydrogenase 1; Short=UDP-Glc dehydrogenase 1; Short=UDP-GlcDH 1; Short=UDPGDH 1; AltName: Full=Gm-UGD1	-	GLYMA_17G032700	21888.1	19297.6	16949	11978.5	10798.5	10426.1	19378.2	11067.7	0.808051	4.83772e-10	6.27887e-08	hypothetical protein && Q9SWB6.1 RecName: Full=Probable bifunctional TENA-E protein; AltName: Full=Aminopyrimidine aminohydrolase; AltName: Full=Formylaminopyrimidine amidohydrolase; AltName: Full=Formylaminopyrimidine deformylase; AltName: Full=Seed maturation protein PM36	-
GLYMA_09G031600	36.8086	15.1002	9.8781	233.139	192.966	321.833	20.5956	249.312	-3.59432	1.7203e-24	2.85176e-22	hypothetical protein && Q949Z1.1 RecName: Full=Polygalacturonase At1g48100; Short=PG; AltName: Full=Pectinase At1g48100; Flags: Precursor	-	GLYMA_17G110300	83.1798	66.2842	82.6665	238.026	252.313	291.709	77.3768	260.683	-1.75004	2.67368e-21	3.85749e-19	hypothetical protein && Q94AA9.2 RecName: Full=Xylogalacturonan beta-1,3-xylosyltransferase; AltName: Full=Protein XYLOGALACTURONAN DEFICIENT 1	-	GLYMA_19G193400	299.159	376.219	273.194	116.829	155.64	133.717	316.191	135.395	1.22212	4.86211e-10	6.28558e-08	hypothetical protein && -	bZIP_1
GLYMA_08G280300	165.141	231.895	178.794	18.9301	30.5201	24.8271	191.943	24.7591	2.95289	1.83835e-24	3.03546e-22	hypothetical protein && Q9SJY5.1 RecName: Full=Mitochondrial uncoupling protein 5; Short=AtPUMP5; AltName: Full=Mitochondrial dicarboxylate carrier 1	Mito_carr	GLYMA_13G094900	834.917	793.339	757.225	1589.07	1429.77	1868.14	795.16	1628.99	-1.03532	3.26486e-21	4.69189e-19	hypothetical protein && Q38857.1 RecName: Full=Xyloglucan endotransglucosylase/hydrolase protein 22; Short=At-XTH22; Short=XTH-22; AltName: Full=Touch protein 4; Flags: Precursor	-	GLYMA_03G114300	539.33	440.307	441.313	218.836	249.204	238.78	473.65	235.607	1.00804	5.67914e-10	7.3129e-08	hypothetical protein && P46602.2 RecName: Full=Homeobox-leucine zipper protein HAT3; AltName: Full=Homeodomain-leucine zipper protein HAT3; Short=HD-ZIP protein 3	HD-ZIP_N
GLYMA_04G023500	1183.84	675.193	711.223	211.22	153.585	142.526	856.754	169.11	2.34211	1.84572e-24	3.03566e-22	hypothetical protein && -	-	GLYMA_01G183300	243.301	269.279	343.893	769.952	628.365	806.196	285.491	734.838	-1.35886	3.62858e-21	5.19414e-19	hypothetical protein && Q9FKZ1.1 RecName: Full=Probable disease resistance protein At5g66900	NB-ARC	GLYMA_18G228200	1154.5	969.625	916.651	492.6	589.273	538.687	1013.59	540.187	0.9081	5.83709e-10	7.47753e-08	hypothetical protein && -	DUF125
GLYMA_07G208700	4034.02	4628.2	4537.01	1081.01	1617.56	940.671	4399.75	1213.08	1.85894	1.88395e-24	3.08643e-22	hypothetical protein && Q9XIM0.1 RecName: Full=CCG-binding protein 1; Short=AtCBP1; AltName: Full=Protein MATERNAL EFFECT EMBRYO ARREST 14	-	GLYMA_06G164900	700.79	693.912	712.585	1229.24	1312.8	1332.67	702.429	1291.57	-0.878768	3.88012e-21	5.5325e-19	hypothetical protein && Q94JM3.2 RecName: Full=Auxin response factor 2; AltName: Full=ARF1-binding protein; Short=ARF1-BP; AltName: Full=Protein MEGAINTEGUMENTA	Auxin_resp	GLYMA_15G186500	9.4804	10.6813	23.0163	88.9295	73.7715	66.8584	14.3927	76.5198	-2.39577	5.86179e-10	7.47753e-08	hypothetical protein && Q9LI74.1 RecName: Full=Protein CHUP1, chloroplastic; AltName: Full=Protein CHLOROPLAST UNUSUAL POSITIONING 1	-
GLYMA_19G214300	296.459	245.917	191.635	37.8602	42.3343	22.988	244.67	34.3942	2.83528	2.29086e-24	3.73846e-22	hypothetical protein && -	-	GLYMA_17G131900	3.11924	1.03569	5.78665	98.3393	87.9711	109.89	3.31386	98.7336	-4.82716	3.95721e-21	5.62047e-19	hypothetical protein && Q9M0L0.2 RecName: Full=Dehydration-responsive element-binding protein 1A; Short=Protein DREB1A; AltName: Full=C-repeat/dehydration-responsive element-binding factor 3; Short=C-repeat-binding factor 3; Short=CRT/DRE-binding factor 3; AltName: Full=Cold resistance-related AP2 transcription factor	AP2	GLYMA_09G282900	281.252	338.241	251.178	114.213	131.349	135.627	290.224	127.063	1.19056	5.87558e-10	7.47753e-08	hypothetical protein && O81077.1 RecName: Full=Abscisic acid 8'-hydroxylase 2; Short=ABA 8'-hydroxylase 2; AltName: Full=Cytochrome P450 707A2	p450
GLYMA_18G027100	2101.08	1608.17	2381.61	479.23	658.643	400.912	2030.28	512.928	1.98546	2.9135e-24	4.73613e-22	hypothetical protein && Q39033.1 RecName: Full=Phosphoinositide phospholipase C 2; AltName: Full=Phosphoinositide phospholipase PLC2; Short=AtPLC2; Short=PI-PLC2	PI-PLC-X	GLYMA_05G243800	4595.68	4238.04	3624.92	7671.58	7605.15	7362.65	4152.88	7546.46	-0.862186	3.97461e-21	5.621e-19	hypothetical protein && Q39836.1 RecName: Full=Guanine nucleotide-binding protein subunit beta-like protein	WD40	GLYMA_13G333100	81.1101	66.4614	55.0391	11.3342	14.3944	14.3268	67.5369	13.3518	2.34023	6.11847e-10	7.75647e-08	hypothetical protein && O82598.1 RecName: Full=Aquaporin TIP1-3; AltName: Full=Gamma-tonoplast intrinsic protein 3; Short=Gamma-TIP3; AltName: Full=Tonoplast intrinsic protein 1-3; Short=AtTIP1;3; Contains: RecName: Full=Aquaporin TIP1-3, N-terminally processed	-
GLYMA_12G031700	1453.44	1244.68	1520.24	481.223	558.222	471.715	1406.12	503.72	1.48148	3.04716e-24	4.93429e-22	hypothetical protein && Q9ZNT3.1 RecName: Full=Actin-depolymerizing factor 5; Short=ADF-5; Short=AtADF5	Cofilin_ADF	GLYMA_04G108000	129.968	140.854	143.013	374.36	342.217	373.627	137.945	363.401	-1.39536	3.98838e-21	5.621e-19	hypothetical protein && -	-	GLYMA_10G159400	115.872	123.428	136.097	25.2839	42.2837	46.8009	125.132	38.1228	1.71963	6.54224e-10	8.26167e-08	hypothetical protein && P09444.1 RecName: Full=Late embryogenesis abundant protein D-34; Short=LEA D-34	-
GLYMA_02G000200	3071.03	2947.77	3628.23	1269.31	1314.33	1280.89	3215.67	1288.18	1.31989	3.21631e-24	5.18816e-22	hypothetical protein && P48724.1 RecName: Full=Eukaryotic translation initiation factor 5; Short=eIF-5	-	GLYMA_02G197800	409.661	379.063	335.626	769.952	779.173	823.179	374.783	790.768	-1.08026	4.35215e-21	6.11008e-19	hypothetical protein && Q9SJ52.1 RecName: Full=Protein YLS9; AltName: Full=Protein NDR1/HIN1-LIKE 10; Short=AtNHL10; AltName: Full=Protein YELLOW-LEAF-SPECIFIC GENE 9	-	novel.182	0	0	0	33.1306	37.7854	56.3521	0	42.4227	-7.7398	6.58356e-10	8.28187e-08	- && - && -	-
GLYMA_06G023400	714.286	531.741	462.295	139.485	124.049	151.721	569.441	138.418	2.03997	3.48165e-24	5.59466e-22	hypothetical protein && -	-	GLYMA_16G149300	213.148	202.995	276.106	572.156	544.261	679.322	230.75	598.58	-1.37005	4.95722e-21	6.93289e-19	hypothetical protein && Q6WNQ8.1 RecName: Full=Cytochrome P450 81E8 [Medicago truncatula]	p450	GLYMA_01G028600	145.366	161.406	153.109	67.133	50.3806	47.756	153.294	55.0899	1.47328	7.03802e-10	8.81963e-08	hypothetical protein && Q8VYR3.1 RecName: Full=Protein trichome birefringence-like 2	-
GLYMA_07G067900	447.672	557.627	864.334	109.595	129.956	126.894	623.211	122.149	2.35098	4.32825e-24	6.9285e-22	hypothetical protein && Q40392.1 RecName: Full=TMV resistance protein N	TIR	GLYMA_13G151200	49.9079	34.1778	42.9866	192.209	162.408	198.802	42.3574	184.473	-2.12126	5.33213e-21	7.42876e-19	hypothetical protein && Q8GYY1.2 RecName: Full=Heat stress transcription factor A-3; Short=AtHsfA3; AltName: Full=AtHsf-17	HSF_DNA-bind	novel.635	17.9074	51.0329	48.0341	0	0	0	38.9915	0	7.86479	7.32064e-10	9.13879e-08	- && P56821.1 RecName: Full=Eukaryotic translation initiation factor 3 subunit B; Short=eIF3b; AltName: Full=eIF-3-eta; AltName: Full=eIF3 p110 && -	-
GLYMA_19G111000	239.753	261.017	221.269	786.097	734.451	1088.71	240.68	869.754	-1.85451	4.52707e-24	7.21922e-22	hypothetical protein && Q43314.1 RecName: Full=Glutamate dehydrogenase 1; Short=GDH 1	-	GLYMA_02G232600	225.625	209.209	216.586	512.929	467.89	573.428	217.14	518.082	-1.2545	5.55032e-21	7.68082e-19	hypothetical protein && Q6IEQ7.1 RecName: Full=WRKY transcription factor WRKY24; Short=OsWRKY24	WRKY	GLYMA_13G266300	23.1743	35.6043	36.0256	134.266	80.9688	145.178	31.6014	120.138	-1.92764	7.51902e-10	9.35074e-08	hypothetical protein && C0LGG9.2 RecName: Full=Probable LRR receptor-like serine/threonine-protein kinase At1g53440; Flags: Precursor	Pkinase_Tyr
GLYMA_09G016300	179.069	193.066	206.452	26.9007	28.551	36.7809	192.863	30.7442	2.64562	5.16452e-24	8.18647e-22	hypothetical protein && Q9M088.1 RecName: Full=Glucan endo-1,3-beta-glucosidase 5; AltName: Full=(1->3)-beta-glucan endohydrolase 5; Short=(1->3)-beta-glucanase 5; AltName: Full=Beta-1,3-endoglucanase 5; Short=Beta-1,3-glucanase 5; Flags: Precursor	Glyco_hydro_17	GLYMA_07G141000	711.187	794.374	646.452	1344.34	1393.04	1423.58	717.338	1386.99	-0.953231	5.55514e-21	7.68082e-19	hypothetical protein && -	-	GLYMA_20G099900	392.91	543.56	511.363	204.887	258.2	215.857	482.611	226.315	1.09192	7.7966e-10	9.65922e-08	hypothetical protein && -	-
GLYMA_14G212700	836.65	743.144	734.931	262.032	257.944	192.18	771.575	237.385	1.70193	5.17266e-24	8.18647e-22	hypothetical protein && Q9LZL3.1 RecName: Full=Aspartic proteinase PCS1; AltName: Full=Aspartic protease 38; Short=AtASP38; AltName: Full=Protein EMBRYO DEFECTIVE 24; AltName: Full=Protein PROMOTION OF CELL SURVIVAL 1; Flags: Precursor	-	GLYMA_03G154700	62.3849	77.6768	63.6532	219.028	225.245	270.73	67.9049	238.334	-1.81503	7.26237e-21	1.00034e-18	hypothetical protein && O04408.1 RecName: Full=Ent-copalyl diphosphate synthase, chloroplastic; Short=Ent-CDP synthase; AltName: Full=Ent-copalyl diphosphate synthase; AltName: Full=Ent-kaurene synthase A; Short=KSA; Flags: Precursor [Pisum sativum]	-	GLYMA_02G096600	291.786	302.637	291.207	154.319	120.553	134.672	295.21	136.515	1.11177	8.06575e-10	9.95497e-08	hypothetical protein && Q8LJW3.1 RecName: Full=ACT domain-containing protein ACR4; AltName: Full=Protein ACT DOMAIN REPEATS 4	ACT
GLYMA_08G062000	3018.31	3414.79	3341.76	7677.65	7002.88	7843.52	3258.29	7508.02	-1.20439	5.65413e-24	8.91481e-22	hypothetical protein && D7U6G6.1 RecName: Full=Anthocyanidin reductase ((2S)-flavan-3-ol-forming); Short=VvANR	Epimerase	GLYMA_01G093100	108.134	118.069	131.44	312.898	329.65	357.643	119.214	333.397	-1.47994	8.93184e-21	1.22244e-18	hypothetical protein && Q9SX31.1 RecName: Full=Proline-rich receptor-like protein kinase PERK9; AltName: Full=Proline-rich extensin-like receptor kinase 9; Short=AtPERK9	Pkinase	GLYMA_18G072000	0	0	0	34.8743	42.2837	43.9355	0	40.3645	-7.66923	8.5873e-10	1.05472e-07	hypothetical protein && Q7X9I4.1 RecName: Full=Endoplasmic reticulum oxidoreductin-2; Flags: Precursor	-
GLYMA_14G066000	131.317	103.544	112.61	510.116	456.816	851.477	115.824	606.137	-2.38751	5.79598e-24	9.10424e-22	hypothetical protein && Q9FN03.1 RecName: Full=Ultraviolet-B receptor UVR8; AltName: Full=Protein UV-B RESISTANCE 8; AltName: Full=RCC1 domain-containing protein UVR8	-	novel.575	247.46	219.566	264.533	674.965	522.027	583.418	243.853	593.47	-1.27942	8.94173e-21	1.22244e-18	- && Q55874.1 RecName: Full=Uncharacterized protein sll0103 && -	-	GLYMA_20G167500	105.338	81.89	104.074	259.814	213.218	224.453	97.1006	232.495	-1.25651	8.61011e-10	1.05472e-07	hypothetical protein && -	-
GLYMA_15G256300	1039.59	773.344	1249.58	202.253	297.325	178.387	1020.84	225.988	2.17651	7.51102e-24	1.17542e-21	hypothetical protein && -	-	GLYMA_17G155000	2278.09	2239.16	2055.09	1276.18	1245.13	1118.88	2190.78	1213.4	0.852228	9.39882e-21	1.28013e-18	hypothetical protein && -	-	GLYMA_20G248100	136.939	138.857	148.105	360.077	274.394	297.997	141.3	310.823	-1.13718	9.08817e-10	1.10913e-07	Transcription factor bHLH128 [Source:Projected from Arabidopsis thaliana (AT1G05805) UniProtKB/Swiss-Prot;Acc:Q8H102] && Q8H102.1 RecName: Full=Transcription factor bHLH128; AltName: Full=Basic helix-loop-helix protein 128; Short=AtbHLH128; Short=bHLH 128; AltName: Full=Transcription factor EN 74; AltName: Full=bHLH transcription factor bHLH128	HLH
GLYMA_07G263300	6284.32	5691.68	5383.56	1879.06	2098.01	2504.78	5786.52	2160.62	1.42108	8.02964e-24	1.25191e-21	hypothetical protein && Q5XEZ5.1 RecName: Full=Calcium permeable stress-gated cation channel 1; Short=AtCSC1	-	GLYMA_08G039400	67.5836	74.5697	90.1065	430.234	241.679	277.723	77.4199	316.545	-2.02334	1.09997e-20	1.49261e-18	hypothetical protein && Q9LHF1.1 RecName: Full=Leucine-rich repeat extensin-like protein 4; Short=AtLRX4; Short=LRR/EXTENSIN4; AltName: Full=Cell wall hydroxyproline-rich glycoprotein; Flags: Precursor	-	GLYMA_16G099600	225.423	186.329	176.125	71.4923	73.7715	88.8261	195.959	78.03	1.33019	9.17244e-10	1.11525e-07	Probable calcium-binding protein CML16 [Source:Projected from Arabidopsis thaliana (AT3G25600) UniProtKB/Swiss-Prot;Acc:Q9LI84] && Q9LI84.2 RecName: Full=Probable calcium-binding protein CML16; AltName: Full=Calmodulin-like protein 16	-
GLYMA_15G073100	901.314	824.037	890.017	257.051	323.907	318.155	871.789	299.704	1.5401	8.34039e-24	1.29554e-21	hypothetical protein && P24805.1 RecName: Full=Stem-specific protein TSJT1	-	GLYMA_06G022600	1624.09	1649.85	1753.36	2837.31	3261.7	2834.17	1675.77	2977.73	-0.829155	1.15189e-20	1.55727e-18	hypothetical protein && Q9LNU1.1 RecName: Full=CO(2)-response secreted protease; AltName: Full=Subtilisin-like serine protease; Short=AtSBT5.2; AltName: Full=Tripeptidyl-peptidase II; Flags: Precursor	Peptidase_S8	GLYMA_08G068800	89.5371	83.0768	61.0433	20.0527	19.7924	10.5063	77.8858	16.7838	2.20609	9.29776e-10	1.1263e-07	hypothetical protein && P02519.1 RecName: Full=17.3 kDa class I heat shock protein; AltName: Full=HSP 17.3	-
GLYMA_20G134900	433.745	327.889	359.563	103.617	85.6531	83.6765	373.732	90.9823	2.03993	8.43948e-24	1.3061e-21	hypothetical protein && -	-	GLYMA_04G167900	482.443	511.631	420.772	1002.39	911.613	958.044	471.615	957.349	-1.02355	1.47176e-20	1.98237e-18	hypothetical protein && Q9SQL2.1 RecName: Full=Chlorophyll a-b binding protein P4, chloroplastic; AltName: Full=LHCI type III CAB-P4; Flags: Precursor	-	GLYMA_06G049400	804.781	942.328	812.577	447.263	464.221	500.483	853.229	470.656	0.857938	9.55083e-10	1.15269e-07	hypothetical protein && Q9ZQB9.1 RecName: Full=Probable xyloglucan glycosyltransferase 12; AltName: Full=Cellulose synthase-like protein C12; Short=AtCslC12	-
GLYMA_07G133500	148.229	209.245	196.574	654.583	574.959	684.124	184.683	637.889	-1.78953	8.72637e-24	1.34553e-21	hypothetical protein && -	-	GLYMA_18G209800	232.903	253.744	193.44	554.276	507.526	553.448	226.696	538.417	-1.25223	2.08214e-20	2.79421e-18	hypothetical protein && Q9LZX1.1 RecName: Full=Protein LURP-one-related 15	-	GLYMA_19G190200	54.7757	53.4065	48.0341	129.035	154.74	151.864	52.0721	145.213	-1.48047	9.95783e-10	1.19739e-07	hypothetical protein && Q9SJQ1.1 RecName: Full=Leucine-rich repeat receptor-like protein kinase PXC1; AltName: Full=Protein PXY/TDR-CORRELATED 1; Flags: Precursor	Pkinase
GLYMA_16G042700	1471.35	1349.31	1365.15	467.275	562.16	400.912	1395.27	476.782	1.54977	8.81812e-24	1.3547e-21	hypothetical protein && Q10M18.1 RecName: Full=Thioredoxin-like 1-2, chloroplastic; AltName: Full=Lilium-type thioredoxin 1-2; Flags: Precursor	-	GLYMA_13G283600	599.934	569.63	457.146	1127.55	1077.89	1187.81	542.237	1131.08	-1.06366	2.20464e-20	2.94776e-18	hypothetical protein && Q9LSQ6.1 RecName: Full=Calcium-binding protein PBP1; AltName: Full=KIC-related protein 2; AltName: Full=PINOID-binding protein 1	-	GLYMA_13G034000	32.6547	36.7911	35.0249	0	0	0	34.8236	0	7.70295	1.0103e-09	1.21039e-07	hypothetical protein && A2RVM0.1 RecName: Full=Short-chain dehydrogenase TIC 32, chloroplastic; AltName: Full=Translocon at the inner envelope membrane of chloroplasts 32; Short=AtTIC32	-
GLYMA_08G219000	441.703	430.355	544.283	86.6799	85.6531	30.3442	472.114	67.5591	2.80959	9.36446e-24	1.43338e-21	hypothetical protein && Q42381.1 RecName: Full=Probable N-acetyltransferase HLS1; AltName: Full=Protein CONSTITUTIVE PHOTOMORPHOGENIC 3; AltName: Full=Protein HOOKLESS 1; AltName: Full=Protein UNUSUAL SUGAR RESPONSE 2	Acetyltransf_1	GLYMA_10G177200	317.123	318.993	305.866	735.31	608.064	694.307	313.994	679.227	-1.11295	2.22854e-20	2.96884e-18	hypothetical protein && Q9XF89.1 RecName: Full=Chlorophyll a-b binding protein CP26, chloroplastic; AltName: Full=LHCB5; AltName: Full=LHCIIc; AltName: Full=Light-harvesting complex II protein 5; Flags: Precursor	-	GLYMA_19G217700	1908.72	2634.72	1663.18	936.375	1070.59	1070.69	2068.87	1025.88	1.01154	1.04742e-09	1.25029e-07	stachyose synthase [Source:Projected from Arabidopsis thaliana (AT4G01970) TAIR;Acc:AT4G01970] && Q93XK2.1 RecName: Full=Stachyose synthase; AltName: Full=Galactinol--raffinose galactosyltransferase; Flags: Precursor	-
GLYMA_11G150400	456.626	472.419	314.124	1280.27	1355.68	1631.23	414.39	1422.4	-1.78009	1.04482e-23	1.59345e-21	hypothetical protein && Q9SS03.1 RecName: Full=Dirigent protein 21; Short=AtDIR21; Flags: Precursor	-	GLYMA_13G112000	122.69	133.604	114.08	348.658	303.549	403.597	123.458	351.935	-1.51392	2.92427e-20	3.88152e-18	hypothetical protein && Q9LMA8.1 RecName: Full=Protein TIFY 10A; AltName: Full=Jasmonate ZIM domain-containing protein 1	Zim	GLYMA_06G247100	211.729	201.758	171.122	374.899	429.134	385.868	194.869	396.634	-1.02655	1.14623e-09	1.36326e-07	hypothetical protein && Q41249.1 RecName: Full=Protochlorophyllide reductase, chloroplastic; Short=PCR; AltName: Full=NADPH-protochlorophyllide oxidoreductase; Short=POR; Flags: Precursor	adh_short
GLYMA_09G144200	164.147	197.381	125.452	635.653	543.454	719.066	162.326	632.724	-1.96488	1.16131e-23	1.76469e-21	hypothetical protein && O80844.1 RecName: Full=Probable methyltransferase PMT16	-	GLYMA_04G069500	21.8347	18.6424	19.84	155.331	130.507	103.896	20.1057	129.911	-2.69076	2.98843e-20	3.95231e-18	hypothetical protein && Q9XI23.1 RecName: Full=Boron transporter 4	-	GLYMA_16G092200	383.43	557.801	404.287	131.651	229.411	186.248	448.506	182.437	1.29714	1.15787e-09	1.37212e-07	hypothetical protein && Q84Y01.1 RecName: Full=Inositol-tetrakisphosphate 1-kinase 1; AltName: Full=Inositol 1,3,4-trisphosphate 5/6-kinase 1; Short=Inositol-triphosphate 5/6-kinase 1; Short=Ins(1,3,4)P(3) 5/6-kinase 1; AltName: Full=Low phytic acid protein 2; AltName: Full=ZmIpk	-
GLYMA_10G274000	941.107	934.053	830.748	312.845	346.55	337.465	901.969	332.287	1.44036	1.40491e-23	2.12714e-21	hypothetical protein && -	-	GLYMA_19G147200	5486.75	5077.99	3770.42	1838.27	2373.29	2208.8	4778.38	2140.12	1.15804	3.48546e-20	4.593e-18	hypothetical protein && Q01417.1 RecName: Full=18 kDa seed maturation protein	-	GLYMA_20G044500	30.548	36.7911	54.0384	0.871858	4.49826	1.91024	40.4592	2.42679	4.06457	1.20053e-09	1.41754e-07	hypothetical protein && -	-
GLYMA_09G134100	36.8086	34.5147	17.7806	248.084	197.888	194.019	29.7013	213.33	-2.84768	1.63574e-23	2.46773e-21	hypothetical protein && F4JH46.1 RecName: Full=Protein DETOXIFICATION 34; Short=AtDTX34; AltName: Full=Multidrug and toxic compound extrusion protein 34; Short=MATE protein 34	MatE	GLYMA_02G225000	310.885	361.456	352.986	128.512	121.806	132.867	341.775	127.728	1.4211	4.31003e-20	5.65916e-18	hypothetical protein && Q23892.2 RecName: Full=Lysosomal beta glucosidase; Flags: Precursor	-	GLYMA_02G308700	238.063	234.989	270.192	115.085	115.156	105.063	247.748	111.768	1.14867	1.20778e-09	1.42097e-07	hypothetical protein && Q9SU13.1 RecName: Full=Fasciclin-like arabinogalactan protein 2; Flags: Precursor	-
GLYMA_01G208200	1656.39	1512.17	1798.8	473.252	610.401	370.567	1655.79	484.74	1.77297	2.03571e-23	3.06013e-21	hypothetical protein && P21653.1 RecName: Full=Probable aquaporin TIP-type RB7-5A; AltName: Full=RT-TIP; AltName: Full=TobRB7; AltName: Full=Tonoplast intrinsic protein, root-specific RB7-5A	-	GLYMA_06G072600	62.3849	60.07	65.3065	203.384	229.112	209.791	62.5871	214.095	-1.77292	4.8085e-20	6.29103e-18	hypothetical protein && O24648.1 RecName: Full=Gibberellin 3-beta-dioxygenase 1; AltName: Full=GA 3-oxidase 1; AltName: Full=Gibberellin 3 beta-hydroxylase 1	2OG-FeII_Oxy	GLYMA_01G167700	1566.37	1614.06	1103.78	799.494	644.151	703.923	1428.07	715.856	0.995667	1.21993e-09	1.43011e-07	hypothetical protein && -	-
GLYMA_04G199900	87.5448	104.623	71.1223	381.591	346.55	341.143	87.7632	356.428	-2.02451	2.04683e-23	3.06586e-21	hypothetical protein && Q93W88.1 RecName: Full=Transcription factor bHLH137; AltName: Full=Basic helix-loop-helix protein 137; Short=AtbHLH137; Short=bHLH 137; AltName: Full=Transcription factor EN 89; AltName: Full=bHLH transcription factor bHLH137	HLH	GLYMA_08G260500	200.671	205.067	204.186	500.636	436.956	474.527	203.308	470.706	-1.2101	4.88135e-20	6.36354e-18	hypothetical protein && P53990.1 RecName: Full=IST1 homolog; Short=hIST1; AltName: Full=Putative MAPK-activating protein PM28	-	GLYMA_20G202200	590.945	852.131	711.505	1500.47	1261.31	1361.05	718.194	1374.28	-0.937251	1.27543e-09	1.48984e-07	hypothetical protein && Q0WPQ2.2 RecName: Full=Ethylene receptor 2; Short=AtETR2; AltName: Full=Protein ETHYLENE RESPONSE 2; AltName: Full=Protein ETR2	Response_reg
GLYMA_15G130500	330.283	298.767	387.221	67.7498	89.5912	82.757	338.757	80.0327	2.08149	2.1148e-23	3.1564e-21	hypothetical protein && Q8VYJ1.1 RecName: Full=2-succinylbenzoate--CoA ligase, chloroplastic/peroxisomal; AltName: Full=Acyl-activating enzyme 14; AltName: Full=O-succinylbenzoyl-CoA ligase; Flags: Precursor	AMP-binding	GLYMA_14G199200	845.315	775.732	687.785	1532.08	1375.64	1590.41	769.611	1499.38	-0.963675	5.39697e-20	7.01069e-18	hypothetical protein && Q9FGH9.1 RecName: Full=Exocyst complex component EXO70B1; Short=AtExo70b1; AltName: Full=Exocyst subunit Exo70 family protein B1	Exo70	GLYMA_18G066000	272.825	295.516	276.196	98.5199	116.055	151.864	281.512	122.146	1.20654	1.39219e-09	1.62043e-07	hypothetical protein && O82390.1 RecName: Full=Sodium-dependent phosphate transport protein 1, chloroplastic; AltName: Full=Anion transporter 1; AltName: Full=Na(+)/PI cotransporter 1; AltName: Full=Phosphate transporter PHT4;1; AltName: Full=Sodium/phosphate cotransporter 1; Flags: Precursor	MFS_1
GLYMA_15G056000	242.738	279.353	275.599	48.8197	63.9937	61.608	265.897	58.1405	2.19184	2.16375e-23	3.21801e-21	hypothetical protein && Q8LFY8.2 RecName: Full=RING-H2 finger protein ATL54; AltName: Full=RING-type E3 ubiquitin transferase ATL54	-	GLYMA_10G212900	733.022	706.341	723.332	1256.06	1293.47	1427.58	720.898	1325.7	-0.879132	5.60665e-20	7.25723e-18	hypothetical protein && P25698.2 RecName: Full=Elongation factor 1-alpha; Short=EF-1-alpha	GTP_EFTU	GLYMA_20G160200	90.5905	83.0768	92.0654	224.939	210.519	191.024	88.5776	208.827	-1.23627	1.43953e-09	1.66959e-07	hypothetical protein && Q84TH9.2 RecName: Full=Protein NLP7; Short=AtNLP7; AltName: Full=NIN-like protein 7; AltName: Full=Nodule inception protein-like protein 7	RWP-RK
GLYMA_20G091300	14917.4	12903.1	13093.4	4508.35	5899.23	5448.17	13638	5285.25	1.36757	2.18497e-23	3.23808e-21	hypothetical protein && Q8H5T6.1 RecName: Full=Hydrophobic protein LTI6A; AltName: Full=Low temperature-induced protein 6A	-	GLYMA_13G117700	990.88	984.941	911.811	415.707	493.025	514.487	962.544	474.406	1.01838	6.17666e-20	7.96681e-18	Polyubiquitin 4 [Source:Projected from Arabidopsis thaliana (AT5G20620) UniProtKB/Swiss-Prot;Acc:P0CH32] && P0CG84.1 RecName: Full=Polyubiquitin; Contains: RecName: Full=Ubiquitin; Flags: Precursor	-	GLYMA_16G037600	663.628	723.955	533.379	1225.83	1082.28	1310.42	640.321	1206.18	-0.914632	1.47319e-09	1.7026e-07	hypothetical protein && Q8LGJ5.1 RecName: Full=Plant cysteine oxidase 2	-
GLYMA_19G074200	1795.66	1846.53	1562.72	368.639	615.324	523.208	1734.97	502.39	1.78772	2.24519e-23	3.3156e-21	hypothetical protein && Q9LK32.1 RecName: Full=Uncharacterized protein At3g27210	-	GLYMA_18G081800	49.9079	42.4633	49.5999	178.799	207.844	170.83	47.3237	185.824	-1.9716	6.58171e-20	8.45935e-18	hypothetical protein && Q9FJ57.1 RecName: Full=Protein TORNADO 1; AltName: Full=Protein LOPPED 1	-	GLYMA_05G000300	720.511	696.658	595.423	319.972	369.757	378.227	670.864	355.985	0.914206	1.54724e-09	1.78189e-07	hypothetical protein && P80680.1 RecName: Full=Ferredoxin-thioredoxin reductase, variable chain; Short=FTR-V; AltName: Full=Ferredoxin-thioredoxin reductase subunit A; Short=FTR-A	-
GLYMA_02G272100	1232.59	1819.57	1295.02	5930.1	4835.95	9939.11	1449.06	6901.72	-2.2521	2.31247e-23	3.40298e-21	hypothetical protein && Q23892.2 RecName: Full=Lysosomal beta glucosidase; Flags: Precursor	Glyco_hydro_3	GLYMA_17G069600	2510.99	2512.58	1920.34	4491.2	4267.08	4543.47	2314.64	4433.92	-0.938727	7.30411e-20	9.3549e-18	hypothetical protein && Q9M0B6.1 RecName: Full=UDP-glucuronate 4-epimerase 1; AltName: Full=UDP-glucuronic acid epimerase 1; Short=AtUGlcAE3	-	GLYMA_19G043000	1394.67	1255.65	1312.93	768.107	737.715	823.313	1321.08	776.378	0.767279	1.57191e-09	1.80395e-07	hypothetical protein && Q6NKX1.1 RecName: Full=Proline dehydrogenase 2, mitochondrial; AltName: Full=Osmotic stress-induced proline dehydrogenase; AltName: Full=Proline oxidase; Flags: Precursor	-
GLYMA_11G217800	465.579	446.533	518.6	154.43	134.879	148.963	476.904	146.09	1.70707	2.36367e-23	3.46617e-21	hypothetical protein && -	-	novel.182	0	0	0	319.603	319.016	318.682	0	319.1	-10.8165	8.93887e-20	1.14086e-17	- && - && -	-	GLYMA_17G117100	283.359	269.406	211.15	480.394	496.608	548.239	254.638	508.414	-0.998768	1.6103e-09	1.84154e-07	hypothetical protein && Q02921.1 RecName: Full=Early nodulin-93; Short=N-93	-
GLYMA_01G098700	44.7672	62.5578	63.2198	354.69	259.913	262.064	56.8483	292.222	-2.36275	2.60444e-23	3.80593e-21	hypothetical protein && -	-	GLYMA_08G281600	25.9937	23.8209	25.6266	140.804	142.107	118.881	25.1471	133.931	-2.41146	9.41052e-20	1.19687e-17	hypothetical protein && -	-	GLYMA_09G198300	1186.1	968.438	881.626	467.316	517.3	591.219	1012.06	525.278	0.946612	1.61777e-09	1.84364e-07	hypothetical protein && P40619.1 RecName: Full=HMG1/2-like protein	HMG_box
GLYMA_09G080100	213.888	112.173	254.855	16.9375	16.7368	5.51713	193.638	13.0638	3.90153	3.01561e-23	4.39148e-21	hypothetical protein && O34598.1 RecName: Full=Guanine deaminase; Short=GDEase; Short=Guanase; Short=Guanine aminase; AltName: Full=Guanine aminohydrolase; Short=GAH	-	GLYMA_05G082200	481.403	489.881	603.465	1202.42	1010.22	1089.91	524.917	1100.85	-1.065	9.64454e-20	1.22238e-17	hypothetical protein && Q9FKZ1.1 RecName: Full=Probable disease resistance protein At5g66900	NB-ARC	GLYMA_13G112000	416.084	392.835	401.285	170.884	191.626	232.094	403.401	198.201	1.02691	1.80736e-09	2.05254e-07	hypothetical protein && Q9LMA8.1 RecName: Full=Protein TIFY 10A; AltName: Full=Jasmonate ZIM domain-containing protein 1	Zim
GLYMA_13G211000	527.258	351.618	596.637	115.573	109.282	110.343	491.838	111.732	2.13909	3.65091e-23	5.29824e-21	hypothetical protein && Q9SFC7.1 RecName: Full=F-box protein At3g07870	F-box	GLYMA_04G151500	218.347	223.709	237.253	69.2845	56.0695	75.9242	226.436	67.0928	1.75794	1.08915e-19	1.37564e-17	hypothetical protein && Q9FFB3.1 RecName: Full=Vacuolar protein sorting-associated protein 24 homolog 1; Short=AtVPS24-1; AltName: Full=Charged multivesicular body protein 3 homolog 1; AltName: Full=ESCRT-III complex subunit VPS24 homolog 1	ESCRT-III	GLYMA_17G246200	29.4946	21.3626	18.0128	80.2109	106.159	83.0954	22.9567	89.8218	-1.9689	1.83311e-09	2.07459e-07	hypothetical protein && Q9FJV5.1 RecName: Full=Probable transcription factor KAN4; AltName: Full=Protein ABERRANT TESTA SHAPE; AltName: Full=Protein KANADI 4	Myb_DNA-binding
GLYMA_08G317200	1095.3	737.751	1071.77	253.066	311.108	240.915	968.276	268.363	1.85207	3.80851e-23	5.50789e-21	hypothetical protein && -	-	GLYMA_17G171400	0	2.07138	0.826665	195.561	250.379	179.821	0.966015	208.587	-7.76947	1.32311e-19	1.66539e-17	hypothetical protein && F4HZB5.1 RecName: Full=Protein NETWORKED 1D	-	GLYMA_16G090500	1279.85	1183.25	1117.79	625.994	667.542	746.903	1193.63	680.147	0.811777	1.88599e-09	2.12707e-07	hypothetical protein && Q94F39.1 RecName: Full=Ninja-family protein AFP3; AltName: Full=ABI five-binding protein 3; Short=ABI5-binding protein 3	-
novel.708	174.095	130.509	190.647	0.996321	4.92259	0	165.084	1.97297	6.41561	4.06187e-23	5.85412e-21	- && Q9S7X6.1 RecName: Full=Thermospermine synthase ACAULIS5 && -	-	GLYMA_11G144600	370.15	361.456	302.559	738.662	711.503	712.289	344.722	720.818	-1.06741	1.33903e-19	1.67963e-17	hypothetical protein && Q9FGH9.1 RecName: Full=Exocyst complex component EXO70B1; Short=AtExo70b1; AltName: Full=Exocyst subunit Exo70 family protein B1	Exo70	GLYMA_02G110600	180.128	255.164	181.129	97.6481	59.3771	64.9481	205.474	73.9911	1.46909	1.9829e-09	2.22868e-07	Phosphate transporter PHO1 homolog 10 [Source:Projected from Arabidopsis thaliana (AT1G69480) UniProtKB/Swiss-Prot;Acc:Q6R8G0] && Q6R8G0.1 RecName: Full=Phosphate transporter PHO1 homolog 10; AltName: Full=Protein PHO1 homolog 10; Short=AtPHO1;H10	SPX
GLYMA_19G210700	190.012	232.974	160.025	807.02	583.819	782.513	194.337	724.451	-1.89998	4.34055e-23	6.23433e-21	hypothetical protein && Q7DM58.2 RecName: Full=ABC transporter C family member 4; Short=ABC transporter ABCC.4; Short=AtABCC4; AltName: Full=ATP-energized glutathione S-conjugate pump 4; AltName: Full=Glutathione S-conjugate-transporting ATPase 4; AltName: Full=Multidrug resistance-associated protein 4	ABC_membrane	GLYMA_09G011200	574.98	596.557	641.492	1279.53	1056.62	1206.8	604.343	1180.98	-0.964632	1.58115e-19	1.97655e-17	hypothetical protein && Q8VYH6.1 RecName: Full=Cytochrome b561 and DOMON domain-containing protein At4g17280; AltName: Full=Protein b561A.tha2; Flags: Precursor	Cytochrom_B561	GLYMA_07G126800	598.319	748.878	422.3	156.063	260.899	273.164	589.832	230.042	1.35831	1.99263e-09	2.23195e-07	hypothetical protein && O82199.1 RecName: Full=Zinc finger CCCH domain-containing protein 20; Short=AtC3H20	zf-CCCH
GLYMA_05G053200	113.41	132.666	68.1589	473.252	525.733	438.612	104.745	479.199	-2.19645	4.76231e-23	6.81677e-21	hypothetical protein && -	-	GLYMA_06G036800	42.6297	46.6061	39.6799	166.506	174.976	168.832	42.9719	170.104	-1.98964	1.58996e-19	1.98078e-17	hypothetical protein && Q9FDW1.1 RecName: Full=Transcription factor MYB44; AltName: Full=Myb-related protein 44; Short=AtMYB44; AltName: Full=Myb-related protein R1; Short=AtMYBR1	Myb_DNA-binding	GLYMA_06G204100	635.187	653.933	581.413	274.635	373.356	319.01	623.511	322.334	0.951705	2.02262e-09	2.25781e-07	hypothetical protein && Q94F39.1 RecName: Full=Ninja-family protein AFP3; AltName: Full=ABI five-binding protein 3; Short=ABI5-binding protein 3	-
GLYMA_02G294000	5740.15	6096.15	6430.64	1350.01	2339.22	1496.06	6088.98	1728.43	1.81681	4.82456e-23	6.88238e-21	hypothetical protein && Q8VYE5.1 RecName: Full=Glucan endo-1,3-beta-glucosidase 12; AltName: Full=(1->3)-beta-glucan endohydrolase 12; Short=(1->3)-beta-glucanase 12; AltName: Full=Beta-1,3-endoglucanase 12; Short=Beta-1,3-glucanase 12; Flags: Precursor	Glyco_hydro_17	GLYMA_16G158200	228.744	182.281	167.813	524.104	432.122	509.492	192.946	488.572	-1.34363	1.81486e-19	2.25327e-17	hypothetical protein && Q49KZ9.1 RecName: Full=Photosystem I P700 chlorophyll a apoprotein A2; AltName: Full=PSI-B; AltName: Full=PsaB	MFS_1	GLYMA_01G172800	67.4162	48.6593	68.0483	185.706	155.64	152.819	61.3746	164.722	-1.41946	2.13946e-09	2.3757e-07	hypothetical protein && E1U332.1 RecName: Full=Isoflavone reductase-like protein; AltName: Full=Pollen allergen Ole e 12.01; AltName: Allergen=Ole e 12.01	NmrA
GLYMA_13G096200	33.8241	56.0863	48.4027	245.095	228.408	247.351	46.1044	240.285	-2.38546	5.24628e-23	7.45861e-21	hypothetical protein && Q9FKM3.1 RecName: Full=AAA-ATPase At5g57480; Flags: Precursor	AAA	GLYMA_19G170500	370.15	390.455	416.639	863.821	760.805	763.238	392.415	795.955	-1.01783	1.93501e-19	2.39429e-17	hypothetical protein && Q8RWW0.1 RecName: Full=Receptor-like serine/threonine-protein kinase ALE2; AltName: Full=Protein ABNORMAL LEAF SHAPE 2; Flags: Precursor	Pkinase_Tyr	GLYMA_08G323200	67.4162	100.879	97.0689	217.093	237.508	197.71	88.4547	217.437	-1.29982	2.14276e-09	2.3757e-07	hypothetical protein && Q39214.1 RecName: Full=Disease resistance protein RPM1; AltName: Full=Resistance to Pseudomonas syringae protein 3	-
GLYMA_14G075500	694.389	736.672	629.235	1788.4	1626.42	2040.42	686.766	1818.41	-1.40525	5.6111e-23	7.95032e-21	hypothetical protein && Q9M069.2 RecName: Full=Glucan endo-1,3-beta-glucosidase 7; AltName: Full=(1->3)-beta-glucan endohydrolase 7; Short=(1->3)-beta-glucanase 7; AltName: Full=Beta-1,3-endoglucanase 7; Short=Beta-1,3-glucanase 7; Flags: Precursor	Glyco_hydro_17	GLYMA_04G088500	328.56	287.922	333.973	640.323	671.868	662.339	316.818	658.177	-1.0535	1.99643e-19	2.46194e-17	hypothetical protein && P46259.1 RecName: Full=Tubulin alpha-1 chain	Tubulin	GLYMA_17G171500	0	0	0	24.412	41.384	46.8009	0	37.5323	-7.56319	2.17631e-09	2.40475e-07	hypothetical protein && Q94BU1.1 RecName: Full=Uncharacterized aarF domain-containing protein kinase At1g71810, chloroplastic; Flags: Precursor	-
GLYMA_04G179900	360.127	354.854	433.649	80.702	80.7305	114.94	382.877	92.1242	2.05293	6.25331e-23	8.83043e-21	hypothetical protein && -	-	GLYMA_10G064400	10350.7	11135.7	8512.17	4333.63	5742.29	4466.54	9999.53	4847.49	1.04428	2.00504e-19	2.46424e-17	hypothetical protein && -	-	GLYMA_05G199200	2555.49	2302.41	2215.57	1421.13	1460.14	1411.67	2357.83	1430.98	0.720438	2.24352e-09	2.47067e-07	hypothetical protein && O82709.1 RecName: Full=Calnexin homolog; Flags: Precursor	-
GLYMA_11G122600	308.396	281.51	321.038	35.8676	61.0401	16.5514	303.648	37.8197	3.01129	6.71135e-23	9.44543e-21	hypothetical protein && Q9SVL6.1 RecName: Full=Cold-regulated 413 plasma membrane protein 2; Short=AtCOR413-PM2	-	GLYMA_17G173200	0	0	0	290.548	302.582	295.705	0	296.278	-10.7096	2.13444e-19	2.61447e-17	hypothetical protein && P51110.1 RecName: Full=Dihydroflavonol 4-reductase; Short=DFR; AltName: Full=Dihydrokaempferol 4-reductase; AltName: Full=Flavanone 4-reductase; Short=FNR	-	GLYMA_09G168300	936.453	932.834	666.473	285.097	419.238	450.816	845.253	385.051	1.13456	2.25515e-09	2.47514e-07	hypothetical protein && Q9LIR6.1 RecName: Full=Beta-amylase 1, chloroplastic; AltName: Full=1,4-alpha-D-glucan maltohydrolase; AltName: Full=Beta-amylase 7; AltName: Full=Thioredoxin-regulated beta-amylase; Short=TR-BAMY; Flags: Precursor	-
GLYMA_17G054500	231.795	355.932	356.599	1098.94	1016.02	1035.38	314.776	1050.12	-1.73877	6.79226e-23	9.52734e-21	hypothetical protein && Q9LTS3.1 RecName: Full=Cytokinin dehydrogenase 3; AltName: Full=Cytokinin oxidase 3; Short=AtCKX3; Short=CKO 3; Flags: Precursor	FAD_binding_4	GLYMA_02G009100	330.64	296.207	301.733	628.031	630.299	653.348	309.527	637.226	-1.0427	2.21382e-19	2.70263e-17	hypothetical protein && Q3EAF9.1 RecName: Full=Probable protein phosphatase 2C 49; Short=AtPP2C49	PP2C	GLYMA_11G154800	111.658	161.406	177.126	293.816	431.833	351.484	150.063	359.044	-1.25844	2.3001e-09	2.51603e-07	hypothetical protein && Q9M1I1.1 RecName: Full=F-box protein At3g54460	SNF2_N
GLYMA_13G279900	3284.92	2845.3	2539.66	682.48	1015.04	549.874	2889.96	749.131	1.94813	6.86334e-23	9.59495e-21	hypothetical protein && Q9LDY8.1 RecName: Full=NAC domain-containing protein 55; Short=ANAC055; AltName: Full=NAC domain-containing protein 3; Short=AtNAC3	NAM	GLYMA_15G132800	133.088	123.247	155.413	320.72	392.487	446.554	137.249	386.587	-1.49093	2.25964e-19	2.74938e-17	hypothetical protein && Q9SVG3.1 RecName: Full=Berberine bridge enzyme-like 21; Short=AtBBE-like 21; Flags: Precursor	FAD_binding_4	GLYMA_02G166900	41.0817	28.4835	44.0313	2.61557	0.899653	3.82048	37.8655	2.44523	3.96779	2.56976e-09	2.80163e-07	hypothetical protein && -	-
GLYMA_06G052000	933.148	976.118	754.687	2511.73	2610.94	2149.84	887.984	2424.17	-1.4491	7.33245e-23	1.02167e-20	hypothetical protein && Q8LE59.3 RecName: Full=Fe(2+) transport protein 3, chloroplastic; AltName: Full=Fe(II) transport protein 3; AltName: Full=Iron-regulated transporter 3; Flags: Precursor	-	novel.878	632.167	650.413	551.385	1145.43	1144.59	1142.86	611.322	1144.29	-0.906585	3.28502e-19	3.98372e-17	- && - && -	-	GLYMA_15G258800	156.953	159.033	141.1	56.6708	51.2802	66.8584	152.362	58.2698	1.38748	2.72208e-09	2.95784e-07	hypothetical protein && Q9LTV3.1 RecName: Full=Auxin-responsive protein SAUR72; AltName: Full=Protein SMALL AUXIN UP RNA 72	Auxin_inducible
GLYMA_13G053700	209.909	232.974	190.647	22.9154	43.3188	35.8614	211.177	34.0318	2.63133	8.19976e-23	1.13874e-20	hypothetical protein && Q9SCZ4.1 RecName: Full=Receptor-like protein kinase FERONIA; AltName: Full=Protein SIRENE; Flags: Precursor	Pkinase_Tyr	GLYMA_11G252200	244.341	214.388	189.306	486.109	573.262	485.516	216.012	514.962	-1.25798	3.45247e-19	4.17291e-17	hypothetical protein && -	-	GLYMA_07G266500	160.113	137.67	140.099	313.869	269.896	369.631	145.961	317.799	-1.12131	3.01794e-09	3.26847e-07	hypothetical protein && Q9M0M5.2 RecName: Full=Scarecrow-like protein 13; Short=AtSCL13; AltName: Full=GRAS family protein 24; Short=AtGRAS-24	GRAS
GLYMA_04G176900	1296.26	1212.33	1494.56	460.3	529.671	404.59	1334.38	464.854	1.52199	8.48031e-23	1.17381e-20	hypothetical protein && Q9LV17.1 RecName: Full=Transcription factor bHLH79; AltName: Full=Basic helix-loop-helix protein 79; Short=AtbHLH79; Short=bHLH 79; AltName: Full=Transcription factor EN 81; AltName: Full=bHLH transcription factor bHLH079	HLH	GLYMA_08G243000	801.645	750.875	809.305	1528.73	1314.73	1580.42	787.275	1474.63	-0.904582	3.50393e-19	4.22114e-17	hypothetical protein && Q96558.1 RecName: Full=UDP-glucose 6-dehydrogenase 1; Short=UDP-Glc dehydrogenase 1; Short=UDP-GlcDH 1; Short=UDPGDH 1; AltName: Full=Gm-UGD1	-	GLYMA_09G223700	1433.65	1981.97	1559.11	3067.2	2824.91	2996.21	1658.24	2962.77	-0.837876	3.11969e-09	3.36752e-07	hypothetical protein && Q9C5L3.1 RecName: Full=Putative glycerol-3-phosphate transporter 1; Short=G-3-P transporter 1; AltName: Full=Glycerol-3-phosphate permease 1; Short=AtG3Pp1; Short=G-3-P permease 1; AltName: Full=Protein PHOSPHATE STARVATION-INDUCED GENE 3; Short=AtPS3	MFS_1
GLYMA_05G056300	136.291	130.509	135.33	565.91	433.188	429.417	134.043	476.172	-1.8281	9.7378e-23	1.34343e-20	hypothetical protein && P29001.1 RecName: Full=Acid beta-fructofuranosidase; AltName: Full=Acid invertase; Short=AI; AltName: Full=Acid sucrose hydrolase; AltName: Full=Vacuolar invertase; Contains: RecName: Full=Acid beta-fructofuranosidase 30 kDa subunit; Contains: RecName: Full=Acid beta-fructofuranosidase 38 kDa subunit; Flags: Precursor	-	GLYMA_09G065000	453.33	459.846	539.812	1001.27	929.981	929.073	484.329	953.442	-0.974058	5.10058e-19	6.12438e-17	hypothetical protein && O64851.1 RecName: Full=IQ domain-containing protein IQM4; AltName: Full=IQ motif-containing protein 4	-	GLYMA_18G202900	222.263	240.923	206.146	408.029	416.539	557.79	223.111	460.786	-1.04692	3.40033e-09	3.65838e-07	hypothetical protein && -	-
GLYMA_17G255900	354.159	253.467	341.782	71.7351	72.8544	47.8151	316.469	64.1349	2.30662	1.06551e-22	1.46517e-20	hypothetical protein && O65782.1 RecName: Full=Cytochrome P450 83B1; AltName: Full=Protein ALTERED TRYPTOPHAN REGULATION 4; AltName: Full=Protein RED ELONGATED 1; AltName: Full=Protein SUPERROOT 2	p450	GLYMA_04G124100	4.15899	1.03569	4.13332	89.3994	85.071	82.9173	3.10933	85.7959	-4.75506	5.32314e-19	6.37066e-17	hypothetical protein && Q9SS03.1 RecName: Full=Dirigent protein 21; Short=AtDIR21; Flags: Precursor	-	GLYMA_08G133800	468.753	411.824	367.261	190.937	223.114	211.081	415.946	208.377	0.997237	3.48685e-09	3.73916e-07	hypothetical protein && Q40191.1 RecName: Full=Ras-related protein Rab11A; Flags: Precursor	Ras
GLYMA_02G243600	707.322	591.063	484.027	141.478	168.353	178.387	594.138	162.739	1.86739	1.15645e-22	1.58502e-20	hypothetical protein && Q9LZL3.1 RecName: Full=Aspartic proteinase PCS1; AltName: Full=Aspartic protease 38; Short=AtASP38; AltName: Full=Protein EMBRYO DEFECTIVE 24; AltName: Full=Protein PROMOTION OF CELL SURVIVAL 1; Flags: Precursor	-	GLYMA_15G055800	128.929	114.962	88.4531	321.838	290.015	351.649	110.781	321.167	-1.54317	6.55289e-19	7.81679e-17	hypothetical protein && -	-	GLYMA_03G113400	9.4804	4.74725	7.00497	50.5677	53.9792	45.8457	7.07754	50.1309	-2.81285	3.58922e-09	3.83636e-07	hypothetical protein && P22180.1 RecName: Full=Plasma membrane ATPase 1; AltName: Full=Proton pump 1	E1-E2_ATPase
GLYMA_09G013800	151.214	162.866	173.855	705.395	476.507	577.46	162.645	586.454	-1.85014	1.17645e-22	1.60717e-20	hypothetical protein && Q9C5D3.1 RecName: Full=Heavy metal-associated isoprenylated plant protein 7; Short=AtHIP07; AltName: Full=Farnesylated protein 3; Short=AtFP3; Flags: Precursor	HMA	GLYMA_19G021300	126.849	108.747	90.9331	286.078	303.549	361.639	108.843	317.089	-1.54987	7.15646e-19	8.50897e-17	hypothetical protein && Q9LH89.1 RecName: Full=Uncharacterized protein At3g28850	-	GLYMA_13G207800	1066.02	1011.16	685.487	394.952	499.307	443.175	920.889	445.811	1.0461	3.74817e-09	3.9932e-07	hypothetical protein && P24805.1 RecName: Full=Stem-specific protein TSJT1	-
GLYMA_13G162600	49.7414	78.7366	56.3052	251.073	327.845	376.084	61.5944	318.334	-2.37405	1.275e-22	1.73615e-20	hypothetical protein && O82730.1 RecName: Full=Monogalactosyldiacylglycerol synthase 2, chloroplastic; Short=AtMGD2; AltName: Full=MGDG synthase type B; Flags: Precursor	-	GLYMA_05G101300	245.38	278.601	306.693	605.681	573.262	622.379	276.891	600.441	-1.1132	7.52135e-19	8.91378e-17	hypothetical protein && O82333.1 RecName: Full=Probable indole-3-acetic acid-amido synthetase GH3.1; AltName: Full=Auxin-responsive GH3-like protein 1; Short=AtGH3-1	-	GLYMA_11G141400	1161.88	1572.52	1463.04	737.592	775.501	808.986	1399.15	774.026	0.853924	3.84697e-09	4.08515e-07	hypothetical protein && -	-
GLYMA_04G151500	348.19	345.147	311.16	88.6726	89.5912	98.3888	334.832	92.2175	1.85928	1.66121e-22	2.25474e-20	hypothetical protein && Q9FFB3.1 RecName: Full=Vacuolar protein sorting-associated protein 24 homolog 1; Short=AtVPS24-1; AltName: Full=Charged multivesicular body protein 3 homolog 1; AltName: Full=ESCRT-III complex subunit VPS24 homolog 1	ESCRT-III	GLYMA_10G266300	257.857	250.637	282.719	605.681	521.06	688.313	263.738	605.018	-1.19558	7.76532e-19	9.17312e-17	hypothetical protein && -	-	GLYMA_09G235200	368.682	515.076	570.405	258.942	211.418	184.338	484.721	218.233	1.15026	4.01529e-09	4.2501e-07	hypothetical protein && Q6R8G7.2 RecName: Full=Phosphate transporter PHO1 homolog 3; AltName: Full=Protein PHO1 homolog 3; Short=AtPHO1;H3	SPX
GLYMA_11G153000	1964.78	1822.81	1999.33	808.016	867.361	746.652	1928.97	807.343	1.25692	1.67552e-22	2.26682e-20	hypothetical protein && Q40392.1 RecName: Full=TMV resistance protein N	TIR	GLYMA_05G209100	61.3451	86.998	105.813	324.073	252.313	279.721	84.7187	285.369	-1.74107	9.65303e-19	1.13663e-16	hypothetical protein && Q9SRE5.1 RecName: Full=Uncharacterized protein At1g76660	-	GLYMA_09G284500	8.42702	8.30768	11.0078	41.8492	63.8754	63.993	9.24751	56.5725	-2.60525	4.06518e-09	4.28249e-07	hypothetical protein && Q9FMX2.1 RecName: Full=Transcription factor TCP7	TCP
GLYMA_12G203100	540.191	429.276	516.625	122.547	125.034	164.594	495.364	137.392	1.84891	1.74142e-22	2.34839e-20	hypothetical protein && Q9SKT1.1 RecName: Full=Ethylene-responsive transcription factor ERF053	AP2	GLYMA_14G220400	587.457	690.805	761.358	1462.8	1227.73	1425.58	679.874	1372.03	-1.01068	1.07078e-18	1.25677e-16	hypothetical protein && -	-	GLYMA_05G237900	36.8682	17.8022	32.0227	100.264	115.156	92.6466	28.8977	102.689	-1.81866	4.07208e-09	4.28249e-07	hypothetical protein && -	-
GLYMA_14G127800	74.612	52.8506	61.2442	332.771	248.099	295.167	62.9023	292.012	-2.21251	1.78816e-22	2.4037e-20	hypothetical protein && O24367.1 RecName: Full=Pleiotropic drug resistance protein TUR2; Short=Protein Turion 2 [Spirodela polyrhiza]	ABC2_membrane	GLYMA_12G087200	28.0732	11.3926	9.91998	108.397	113.106	164.836	16.4619	128.779	-2.99316	1.16592e-18	1.36405e-16	hypothetical protein && Q9ZUX1.1 RecName: Full=Cytochrome P450 94C1	p450	GLYMA_15G079100	189.608	160.22	159.113	71.4923	59.3771	73.5442	169.647	68.1379	1.31688	4.09016e-09	4.28772e-07	hypothetical protein && O04681.1 RecName: Full=Pathogenesis-related genes transcriptional activator PTI5; AltName: Full=PTO-interacting protein 5	AP2
GLYMA_16G143800	566.057	588.906	548.234	1477.54	1280.86	1539.28	567.733	1432.56	-1.33563	1.86331e-22	2.49671e-20	hypothetical protein && Q94A73.2 RecName: Full=BTB/POZ domain-containing protein At5g66560	-	GLYMA_11G073700	9.35773	5.17845	9.91998	78.2244	103.439	87.9123	8.15205	89.8584	-3.44751	1.20131e-18	1.40097e-16	hypothetical protein && P23706.1 RecName: Full=Floral homeotic protein DEFICIENS	SRF-TF	GLYMA_U042100	36.8682	46.2856	48.0341	150.831	109.758	126.076	43.7293	128.888	-1.56038	4.16217e-09	4.34926e-07	hypothetical protein && -	-
GLYMA_19G109400	1663.35	1470.11	2012.17	587.829	646.829	620.677	1715.21	618.445	1.47186	1.8941e-22	2.52989e-20	hypothetical protein && O64654.1 RecName: Full=Thioredoxin-like 1-1, chloroplastic; AltName: Full=Atypical cysteine/histidine-rich thioredoxin 4; Short=AtACHT4; AltName: Full=Lilium-type thioredoxin 1-1; Flags: Precursor	-	GLYMA_03G045400	1084.46	997.37	792.771	2023.78	1760.39	1992.01	958.199	1925.39	-1.00843	1.33102e-18	1.54729e-16	hypothetical protein && -	Methyltransf_11	GLYMA_18G227400	269.665	282.461	218.155	513.524	458.823	519.585	256.76	497.311	-0.955608	4.21984e-09	4.39549e-07	hypothetical protein && -	Arm
GLYMA_10G221700	36.8086	63.6364	61.2442	338.749	230.377	359.533	53.8964	309.553	-2.5245	2.26946e-22	3.02163e-20	hypothetical protein && Q9SRE4.1 RecName: Full=UDP-galactose transporter 2; Short=At-UDP-GalT2	-	GLYMA_18G245400	320.242	258.923	236.426	0	0	0	271.864	0	10.4908	1.37408e-18	1.59227e-16	hypothetical protein && -	-	GLYMA_05G174200	731.044	687.164	681.484	426.338	385.951	324.741	699.897	379.01	0.88409	4.41511e-09	4.58429e-07	hypothetical protein && P14749.1 RecName: Full=Alpha-galactosidase; AltName: Full=Alpha-D-galactoside galactohydrolase; AltName: Full=Melibiase; Flags: Precursor	-
GLYMA_20G116000	819.738	743.144	928.541	286.94	193.95	265.742	830.474	248.877	1.73855	2.39501e-22	3.1787e-20	hypothetical protein && -	-	GLYMA_13G042200	0	0	0	257.023	246.513	248.752	0	250.763	-10.4685	1.47734e-18	1.70652e-16	hypothetical protein && Q9ZSA8.1 RecName: Full=Protein DMR6-LIKE OXYGENASE 1; AltName: Full=2-oxoglutarate (2OG)-Fe(II) oxygenase-like protein DLO1; AltName: Full=Protein SENESCENCE-ASSOCIATED GENE 108; AltName: Full=Salicylate 3-hydroxylase DLO1; Short=S3H DLO1; Short=SA 3-hydroxylase DLO1; Short=Salicylic acid 3-hydroxylase DLO1	-	GLYMA_09G256300	586.732	510.329	554.394	314.741	307.681	263.613	550.485	295.345	0.898114	4.49764e-09	4.6552e-07	hypothetical protein && -	-
GLYMA_17G008400	2865.1	3107.4	3173.83	1123.85	1362.57	1317.67	3048.78	1268.03	1.2655	2.42205e-22	3.20444e-20	hypothetical protein && Q9SU29.1 RecName: Full=E3 ubiquitin-protein ligase UPL5; Short=Ubiquitin-protein ligase 5; AltName: Full=HECT-type E3 ubiquitin transferase UPL5	HECT	GLYMA_09G181400	299.447	279.636	314.959	687.258	593.564	602.399	298.014	627.74	-1.0721	1.60001e-18	1.83949e-16	hypothetical protein && F4HQ17.2 RecName: Full=LEAF RUST 10 DISEASE-RESISTANCE LOCUS RECEPTOR-LIKE PROTEIN KINASE-like 1.4; AltName: Full=Probable receptor-like serine/threonine-protein kinase LRK10L-1.4; Flags: Precursor	Pkinase_Tyr	GLYMA_11G222600	1219.81	1310.24	1024.73	435.057	677.439	641.84	1184.93	584.779	1.0189	4.54345e-09	4.68778e-07	hypothetical protein && P49598.1 RecName: Full=Protein phosphatase 2C 37; Short=AtPP2C37; AltName: Full=Protein ABA-HYPERSENSITIVE GERMINATION 3; AltName: Full=Protein phosphatase 2C A; Short=PP2CA	PP2C
GLYMA_14G073300	77.5965	241.603	154.098	2.98896	6.89163	4.59761	157.766	4.82607	5.02897	2.66407e-22	3.51355e-20	hypothetical protein && Q9ZVQ6.1 RecName: Full=F-box protein PP2-B10; AltName: Full=Protein PHLOEM PROTEIN 2-LIKE B10; Short=AtPP2-B10	F-box	GLYMA_04G018600	80.0606	60.07	63.6532	197.796	232.979	242.758	67.9279	224.511	-1.7292	1.60254e-18	1.83949e-16	hypothetical protein && -	-	GLYMA_08G064400	130.619	182.769	162.115	315.612	360.761	323.786	158.501	333.386	-1.07488	4.71396e-09	4.84841e-07	hypothetical protein && -	-
GLYMA_07G109600	71.6276	89.5224	61.2442	332.771	285.51	312.637	74.1314	310.306	-2.06867	2.69314e-22	3.54076e-20	hypothetical protein && Q8GXL3.2 RecName: Full=Squamosa promoter-binding-like protein 8	SBP	GLYMA_06G020400	755.897	624.521	549.732	1221.42	1342.77	1371.63	643.383	1311.94	-1.03057	1.9384e-18	2.21804e-16	hypothetical protein && P00299.2 RecName: Full=Plastocyanin A, chloroplastic; Short=PCa; Flags: Precursor	-	GLYMA_03G251700	38.975	48.6593	49.0348	133.394	119.654	129.896	45.5564	127.648	-1.48736	5.05816e-09	5.18612e-07	hypothetical protein && Q9ZTP3.1 RecName: Full=Protein EIN4; Short=AtEIN4; AltName: Full=Protein ETHYLENE INSENSITIVE 4	Response_reg
GLYMA_20G198000	2158.78	2618.8	2593.99	585.837	797.46	928.717	2457.19	770.671	1.67231	2.76917e-22	3.62935e-20	hypothetical protein && Q69ZF3.2 RecName: Full=Non-lysosomal glucosylceramidase; Short=NLGase; AltName: Full=Beta-glucocerebrosidase 2; Short=Beta-glucosidase 2; AltName: Full=Glucosylceramidase 2	-	GLYMA_11G243000	370.15	336.599	356.292	811.299	642.866	807.195	354.347	753.787	-1.08804	2.00643e-18	2.28871e-16	hypothetical protein && -	-	GLYMA_08G095900	1700.15	1198.68	1249.89	639.944	768.304	762.185	1382.91	723.478	0.935144	5.11475e-09	5.22776e-07	hypothetical protein && Q56XJ7.1 RecName: Full=Uncharacterized protein At4g22758	-
GLYMA_06G107300	267.609	198.459	289.428	30.886	54.1485	45.0566	251.832	43.3637	2.53767	2.97632e-22	3.88869e-20	hypothetical protein && Q39234.1 RecName: Full=Transcription factor TGA3; AltName: Full=bZIP transcription factor 22; Short=AtbZIP22	bZIP_1	GLYMA_08G132300	125.809	118.069	92.5864	296.135	294.848	357.643	112.155	316.209	-1.50263	2.38997e-18	2.71772e-16	hypothetical protein && -	-	GLYMA_19G111000	86.377	56.9669	75.0533	233.658	170.034	170.011	72.7991	191.235	-1.38991	5.20971e-09	5.30823e-07	hypothetical protein && Q43314.1 RecName: Full=Glutamate dehydrogenase 1; Short=GDH 1	-
GLYMA_09G004400	2021.49	2115.1	1728.67	4471.49	5037.78	4511.17	1955.09	4673.48	-1.2574	4.55423e-22	5.93181e-20	hypothetical protein && P92980.2 RecName: Full=5'-adenylylsulfate reductase 3, chloroplastic; AltName: Full=3'-phosphoadenosine-5'-phosphosulfate reductase homolog 26; Short=PAPS reductase homolog 26; Short=Prh-26; AltName: Full=Adenosine 5'-phosphosulfate 5'-adenylylsulfate sulfotransferase 3; Short=APS sulfotransferase 3; AltName: Full=Thioredoxin-independent APS reductase 3; Flags: Precursor	-	GLYMA_08G160800	960.727	905.193	541.465	254.788	310.316	281.719	802.462	282.274	1.5042	3.37722e-18	3.82843e-16	hypothetical protein && -	-	GLYMA_04G041200	429.778	402.329	343.244	204.887	185.328	205.351	391.784	198.522	0.98023	5.63947e-09	5.72827e-07	hypothetical protein && Q9FH94.1 RecName: Full=Ethylene-responsive transcription factor ERF010	AP2
GLYMA_10G195700	920.215	1403.24	1545.92	279.966	376.086	364.131	1289.79	340.061	1.92287	4.5896e-22	5.95937e-20	hypothetical protein && P93194.2 RecName: Full=Receptor-like protein kinase; Flags: Precursor	Pkinase	GLYMA_06G259400	171.558	163.639	199.226	460.407	396.353	416.584	178.141	424.448	-1.24734	3.46025e-18	3.9104e-16	hypothetical protein && Q40392.1 RecName: Full=TMV resistance protein N	TIR	GLYMA_09G231400	166.434	239.736	217.154	79.3391	77.3701	98.3773	207.775	85.0288	1.28929	5.68875e-09	5.76044e-07	hypothetical protein && O64896.1 RecName: Full=Trehalose-phosphate phosphatase A; Short=AtTPPA; AltName: Full=Trehalose 6-phosphate phosphatase	-
GLYMA_08G126700	136.291	107.858	95.8176	4.98161	5.90711	3.67809	113.322	4.8556	4.55124	4.85017e-22	6.27827e-20	hypothetical protein && Q9C5Y0.2 RecName: Full=Phospholipase D delta; Short=AtPLDdelta; Short=PLD delta	C2	GLYMA_09G246600	464.767	488.846	612.559	1040.39	1058.55	1050.95	522.057	1049.96	-1.00474	3.61263e-18	4.07e-16	hypothetical protein && Q9ASS4.1 RecName: Full=Probably inactive leucine-rich repeat receptor-like protein kinase At5g48380; Flags: Precursor	Pkinase_Tyr	GLYMA_17G164200	3819.55	3507.03	2486.77	1730.64	1771.42	1745.96	3271.11	1749.34	0.902786	5.82293e-09	5.8781e-07	hypothetical protein && -	-
GLYMA_13G059500	286.51	332.204	293.38	872.777	820.104	1135.61	304.031	942.83	-1.63373	4.89299e-22	6.31422e-20	hypothetical protein && Q39131.1 RecName: Full=Lamin-like protein; Flags: Precursor	Cu_bind_like	novel.368	140.366	111.855	162.853	26.8198	28.0348	26.9731	138.358	27.2759	2.34545	3.67716e-18	4.12996e-16	- && - && -	-	GLYMA_10G147800	653.094	586.285	554.394	1049.72	1048.1	979.953	597.924	1025.92	-0.779083	5.85946e-09	5.87934e-07	hypothetical protein && O04834.1 RecName: Full=GTP-binding protein SAR1A	Arf
GLYMA_17G259000	1047.55	1160.56	1159.69	373.62	413.498	473.554	1122.6	420.224	1.41686	5.08484e-22	6.52167e-20	hypothetical protein && B6ETT4.1 RecName: Full=Synaptotagmin-2; AltName: Full=NTMC2T1.2; AltName: Full=Synaptotagmin B	C2	GLYMA_02G064700	282.811	291.029	239.733	602.328	545.228	592.409	271.191	579.988	-1.09977	3.709e-18	4.15294e-16	hypothetical protein && P12360.1 RecName: Full=Chlorophyll a-b binding protein 6A, chloroplastic; AltName: Full=LHCI type I CAB-6A; AltName: Full=Light-harvesting complex I 26 kDa protein; Flags: Precursor	-	GLYMA_11G049300	135.886	129.362	102.072	25.2839	40.4844	49.6662	122.44	38.4782	1.67353	5.87593e-09	5.87934e-07	hypothetical protein && Q9SN23.1 RecName: Full=LOB domain-containing protein 38; AltName: Full=ASYMMETRIC LEAVES 2-like protein 40; Short=AS2-like protein 40	-
GLYMA_14G037300	7428.38	7073.35	8219.57	2600.4	2989.98	3428.9	7573.76	3006.43	1.33287	5.08485e-22	6.52167e-20	hypothetical protein && P22241.1 RecName: Full=Desiccation-related protein PCC27-45	-	GLYMA_09G083000	3653.67	3386.71	3202.5	2026.01	1833.86	2121.88	3414.29	1993.92	0.775834	4.34611e-18	4.85143e-16	hypothetical protein && -	-	GLYMA_08G264900	167.487	143.604	208.148	345.256	436.332	341.933	173.08	374.507	-1.11042	5.87808e-09	5.87934e-07	hypothetical protein && P93025.2 RecName: Full=Phototropin-2; AltName: Full=Defective in chloroplast avoidance protein 1; AltName: Full=Non-phototropic hypocotyl 1-like protein 1; Short=AtKin7; Short=NPH1-like protein 1	Pkinase
GLYMA_17G226400	5228.81	4788.91	5020.05	1680.79	1979.87	2276.74	5012.59	1979.13	1.34052	5.85732e-22	7.48952e-20	hypothetical protein && P92519.1 RecName: Full=Uncharacterized mitochondrial protein AtMg00810; AltName: Full=ORF240b	-	GLYMA_10G205900	2196.99	1972.99	1476.42	853.764	841.043	947.055	1882.13	880.621	1.09464	5.89e-18	6.55478e-16	hypothetical protein && -	-	GLYMA_20G030300	1071.29	1339.91	1101.78	534.449	658.546	702.968	1170.99	631.988	0.889679	5.94188e-09	5.92503e-07	hypothetical protein && -	-
GLYMA_20G130400	3515.72	4490.14	3482.03	11634	10861.2	18317.8	3829.3	13604.3	-1.82902	6.01703e-22	7.67034e-20	hypothetical protein && Q8L7W8.1 RecName: Full=Alpha-L-fucosidase 2; AltName: Full=Alpha-1,2-fucosidase 2; AltName: Full=Alpha-L-fucosidase 95A; Short=AtFuc95A; AltName: Full=Alpha-L-fucoside fucohydrolase 2; AltName: Full=Protein ALTERED XYLOGLUCAN 8; Flags: Precursor	-	GLYMA_18G288400	153.883	220.602	224.853	449.232	522.993	515.486	199.779	495.904	-1.3088	9.00768e-18	9.99387e-16	hypothetical protein && Q8L719.1 RecName: Full=THO complex subunit 4B; AltName: Full=ALYREF homolog 2; Short=AtALY2	-	GLYMA_01G044100	501.408	516.263	457.325	256.326	250.104	287.491	491.665	264.64	0.893608	6.24574e-09	6.2091e-07	hypothetical protein && O49840.1 RecName: Full=Protein kinase 2B, chloroplastic; Flags: Precursor	Pkinase_Tyr
GLYMA_04G009400	10974.9	9015.88	10209	1788.4	3098.28	3330.51	10066.6	2739.06	1.87772	6.67886e-22	8.48823e-20	hypothetical protein && P42763.1 RecName: Full=Dehydrin ERD14	-	GLYMA_02G208000	2234.42	2269.2	1755.01	3632.97	3799.19	4064.94	2086.21	3832.37	-0.878459	1.20191e-17	1.32946e-15	hypothetical protein && Q9M0B6.1 RecName: Full=UDP-glucuronate 4-epimerase 1; AltName: Full=UDP-glucuronic acid epimerase 1; Short=AtUGlcAE3	-	GLYMA_12G118600	54.7757	71.2087	71.0505	165.653	151.142	179.562	65.6783	165.452	-1.3336	6.43353e-09	6.3764e-07	hypothetical protein && Q9SGP2.1 RecName: Full=Receptor-like protein kinase HSL1; AltName: Full=Protein HAESA-LIKE1; Flags: Precursor	-
GLYMA_07G003400	170.115	203.852	190.647	593.807	538.532	747.571	188.205	626.637	-1.73648	7.78359e-22	9.86234e-20	hypothetical protein && O04130.2 RecName: Full=D-3-phosphoglycerate dehydrogenase 2, chloroplastic; Short=PGDH; Flags: Precursor	2-Hacid_dh_C	GLYMA_08G035000	110.213	149.139	84.3198	319.603	341.251	346.654	114.557	335.836	-1.56097	1.56559e-17	1.7265e-15	hypothetical protein && Q9LYD3.1 RecName: Full=Dehydration-responsive element-binding protein 3; AltName: Full=Protein TINY 2	AP2	GLYMA_18G195700	582.518	668.175	590.419	326.947	333.771	361.99	613.704	340.903	0.847866	6.48762e-09	6.41059e-07	hypothetical protein && Q41008.1 RecName: Full=Acetyl-coenzyme A carboxylase carboxyl transferase subunit alpha, chloroplastic; Short=ACCase subunit alpha; Short=Acetyl-CoA carboxylase carboxyltransferase subunit alpha; AltName: Full=pIEP96; Flags: Precursor	-
GLYMA_17G058600	692.4	1107.7	1203.15	169.375	276.65	235.398	1001.09	227.141	2.1395	7.93143e-22	1.00194e-19	hypothetical protein && Q2HIV9.1 RecName: Full=Transcription factor bHLH35; AltName: Full=Basic helix-loop-helix protein 35; Short=AtbHLH35; Short=bHLH 35; AltName: Full=Transcription factor EN 41; AltName: Full=bHLH transcription factor bHLH035	HLH	GLYMA_04G044900	1067.82	1050.19	829.971	1844.98	1749.76	1947.06	982.661	1847.26	-0.912484	1.75717e-17	1.93194e-15	hypothetical protein && O22533.1 RecName: Full=Zinc finger protein ZAT6; AltName: Full=COLD INDUCED ZINC FINGER PROTEIN 2	-	GLYMA_09G158500	2431.2	1690.02	1320.94	3477.84	3585.12	4544.46	1814.05	3869.14	-1.09279	6.67657e-09	6.57743e-07	hypothetical protein && P01055.2 RecName: Full=Bowman-Birk type proteinase inhibitor; Short=BBI; Flags: Precursor	-
GLYMA_17G165300	415.838	485.362	501.807	53.8013	111.251	116.779	467.669	93.9437	2.31323	8.54437e-22	1.07613e-19	hypothetical protein && O82333.1 RecName: Full=Probable indole-3-acetic acid-amido synthetase GH3.1; AltName: Full=Auxin-responsive GH3-like protein 1; Short=AtGH3-1	-	GLYMA_09G158700	19392.3	17652.3	15901.7	10936.9	8742.98	7939.08	17648.8	9206.32	0.938949	1.90463e-17	2.08777e-15	hypothetical protein && P01063.2 RecName: Full=Bowman-Birk type proteinase inhibitor C-II; Flags: Precursor	-	GLYMA_12G132600	0	0	0	38.3617	34.1868	24.8331	0	32.4606	-7.35711	6.71361e-09	6.59406e-07	hypothetical protein && O23304.1 RecName: Full=Serine/threonine-protein kinase BLUS1; AltName: Full=Protein BLUE LIGHT SIGNALING 1	Pkinase
GLYMA_11G029400	135.297	142.373	150.147	456.315	437.126	426.658	142.606	440.033	-1.62536	8.89208e-22	1.11657e-19	hypothetical protein && -	-	GLYMA_15G003400	645.683	569.63	481.119	1067.2	1151.36	1112.89	565.477	1110.48	-0.976682	2.0868e-17	2.28061e-15	hypothetical protein && Q8W1D5.1 RecName: Full=CBL-interacting serine/threonine-protein kinase 25; AltName: Full=SNF1-related kinase 3.25; AltName: Full=SOS2-like protein kinase PKS25	Pkinase	GLYMA_18G071500	213.836	342.988	446.317	765.491	816.885	716.34	334.38	766.239	-1.19573	6.78743e-09	6.63245e-07	hypothetical protein && F4JC97.2 RecName: Full=Proteasome activator subunit 4; AltName: Full=Proteasome activator PA200	-
GLYMA_12G205700	1049.54	927.581	802.102	267.014	326.86	204.134	926.409	266.003	1.80122	9.59643e-22	1.20142e-19	hypothetical protein && Q9ZWA1.1 RecName: Full=Zinc finger CCCH domain-containing protein 2; Short=AtC3H2; AltName: Full=Protein SOMNUS; Short=SOM	-	GLYMA_13G072800	457.489	414.276	416.639	775.539	863.277	802.2	429.468	813.672	-0.923268	2.19311e-17	2.38964e-15	hypothetical protein && O22197.1 RecName: Full=Probable E3 ubiquitin-protein ligase RHC1A; AltName: Full=RING-H2 finger C1a; AltName: Full=RING-H2 zinc finger protein RHC1a	-	novel.398	28.4412	29.6703	27.0192	0	0	0	28.3769	0	7.40747	6.79326e-09	6.63245e-07	- && Q8VYA1.1 RecName: Full=Probable poly(ADP-ribose) glycohydrolase 2 && PF05028:Poly (ADP-ribose) glycohydrolase (PARG)	-
GLYMA_14G084700	3093.91	2770.88	2277.89	515.098	960.89	645.504	2714.23	707.164	1.94046	9.63384e-22	1.20251e-19	hypothetical protein && Q8LC30.1 RecName: Full=Ethylene-responsive transcription factor RAP2-1; AltName: Full=Protein RELATED TO APETALA2 1	AP2	GLYMA_17G236900	241.221	220.602	229.813	465.994	482.391	514.487	230.545	487.624	-1.0813	2.65117e-17	2.88015e-15	hypothetical protein && -	-	GLYMA_17G027400	28062	23796.8	18428.1	12920.9	12329.7	13453.8	23428.9	12901.5	0.860742	7.1154e-09	6.92629e-07	hypothetical protein && Q39644.1 RecName: Full=Late embryogenesis abundant protein Lea5	-
GLYMA_06G221600	379.029	341.911	567.003	89.6689	105.343	94.7108	429.314	96.5744	2.15304	9.71566e-22	1.20912e-19	hypothetical protein && Q56X72.2 RecName: Full=Reticulon-like protein B21; Short=AtRTNLB21	-	GLYMA_03G042700	143.485	132.568	209.973	479.404	386.686	466.535	162.009	444.208	-1.44623	2.73631e-17	2.96382e-15	hypothetical protein && Q6IEQ7.1 RecName: Full=WRKY transcription factor WRKY24; Short=OsWRKY24	WRKY	GLYMA_16G077900	662.575	593.406	574.408	336.537	348.166	341.933	610.129	342.212	0.834291	7.25128e-09	7.03762e-07	hypothetical protein && F4IY03.1 RecName: Full=Probable 2-oxoglutarate-dependent dioxygenase At3g49630	2OG-FeII_Oxy
GLYMA_02G202500	27.8552	30.2003	38.5246	194.283	171.306	189.422	32.1934	185.003	-2.52125	9.862e-22	1.22371e-19	hypothetical protein && P81406.1 RecName: Full=NADP-dependent glyceraldehyde-3-phosphate dehydrogenase; AltName: Full=Glyceraldehyde-3-phosphate dehydrogenase [NADP(+)]; AltName: Full=Non-phosphorylating glyceraldehyde 3-phosphate dehydrogenase; AltName: Full=Triosephosphate dehydrogenase	Aldedh	GLYMA_17G047300	321.282	241.316	265.359	588.918	580.996	597.404	275.986	589.106	-1.09509	3.0626e-17	3.30743e-15	hypothetical protein && Q84QC2.1 RecName: Full=Ethylene-responsive transcription factor ERF017	AP2	GLYMA_08G273000	1.05338	0	1.00071	46.2085	55.7785	62.0828	0.684696	54.6899	-6.25642	7.88385e-09	7.62828e-07	hypothetical protein && -	-
GLYMA_17G214100	10.9431	7.55008	12.8415	88.6726	180.167	238.156	10.4449	168.999	-4.01078	1.04069e-21	1.2875e-19	hypothetical protein && P93604.1 RecName: Full=Rust resistance kinase Lr10; AltName: Full=Probable receptor-like serine/threonine-protein kinase LRK10; Flags: Precursor	Pkinase_Tyr	GLYMA_03G019800	788.129	750.875	795.251	1568.96	1256.73	1462.54	778.085	1429.41	-0.876376	3.56933e-17	3.8433e-15	hypothetical protein && Q39111.1 RecName: Full=Gibberellin 20 oxidase 2; AltName: Full=GA 20-oxidase 2; AltName: Full=Gibberellin C-20 oxidase 2	2OG-FeII_Oxy	GLYMA_18G068800	79.0033	102.066	76.054	210.118	214.117	180.518	85.7077	201.584	-1.23913	7.90652e-09	7.62828e-07	hypothetical protein && Q0JL46.1 RecName: Full=Neutral ceramidase; Short=N-CDase; Short=NCDase; Short=OsCDase; AltName: Full=Acylsphingosine deacylase; AltName: Full=N-acylsphingosine amidohydrolase; Flags: Precursor	Ceramidase_alk
GLYMA_08G158600	1187.82	948.074	1254.52	372.624	383.962	259.305	1130.14	338.63	1.73993	1.04454e-21	1.28847e-19	hypothetical protein && Q6NUT3.2 RecName: Full=Major facilitator superfamily domain-containing protein 12	-	GLYMA_13G272000	404.462	396.669	506.745	813.534	904.846	971.031	435.959	896.47	-1.03732	3.81514e-17	4.09589e-15	hypothetical protein && -	Na_Ca_ex	GLYMA_12G078500	3049.53	3399.03	3253.31	2000.91	2073.7	2054.46	3233.96	2043.03	0.662513	8.09331e-09	7.78552e-07	hypothetical protein && Q9FJH9.1 RecName: Full=P-loop NTPase domain-containing protein LPA1 homolog 1; AltName: Full=Protein LOW PHYTIC ACID 1 homolog 1	-
GLYMA_13G229100	504.377	599.692	527.49	1284.26	1365.53	1511.69	543.853	1387.16	-1.35153	1.11601e-21	1.3726e-19	hypothetical protein && Q9LM66.2 RecName: Full=Cysteine protease XCP2; AltName: Full=Xylem cysteine peptidase 2; Short=AtXCP2; Flags: Precursor	Peptidase_C1	GLYMA_18G040000	2335.27	2237.09	2070.8	3840.82	3459.88	3573.43	2214.39	3624.71	-0.711312	3.98488e-17	4.26558e-15	hypothetical protein && Q8S4W7.1 RecName: Full=DELLA protein GAI1; AltName: Full=Gibberellic acid-insensitive mutant protein 1; AltName: Full=VvGAI1	GRAS	GLYMA_01G170200	48.4554	37.978	37.0263	136.01	103.46	123.21	41.1532	120.893	-1.55404	8.27736e-09	7.93923e-07	hypothetical protein && Q9SCV9.1 RecName: Full=Beta-galactosidase 3; Short=Lactase 3; Flags: Precursor	-
GLYMA_17G238200	836.65	907.088	601.576	2424.05	2583.38	4025.67	781.771	3011.03	-1.94587	1.21824e-21	1.49395e-19	hypothetical protein && Q8GXG1.2 RecName: Full=Probable isoaspartyl peptidase/L-asparaginase 2; AltName: Full=L-asparagine amidohydrolase 2; Contains: RecName: Full=Isoaspartyl peptidase/L-asparaginase 2 subunit alpha; Contains: RecName: Full=Isoaspartyl peptidase/L-asparaginase 2 subunit beta; Flags: Precursor	Asparaginase_2	GLYMA_10G009100	173.638	205.067	191.786	413.472	413.754	438.562	190.164	421.93	-1.14955	4.35491e-17	4.64804e-15	hypothetical protein && O80719.1 RecName: Full=Probable receptor-like protein kinase At2g47060	Pkinase_Tyr	GLYMA_11G236600	167.487	188.703	131.093	71.4923	30.5882	55.3969	162.428	52.4925	1.62677	8.306e-09	7.9434e-07	hypothetical protein && Q9SI09.1 RecName: Full=Probable E3 ubiquitin-protein ligase XERICO	-
GLYMA_20G209000	7091.13	6849	8164.25	1786.4	2349.06	2949.83	7368.13	2361.76	1.64127	1.25349e-21	1.5327e-19	hypothetical protein && Q940J9.1 RecName: Full=Probable methyltransferase PMT8	-	GLYMA_05G089000	9269.35	9353.32	9058.59	14761	13409.3	13982	9227.09	14050.8	-0.606687	4.48668e-17	4.77472e-15	hypothetical protein && P25698.2 RecName: Full=Elongation factor 1-alpha; Short=EF-1-alpha	GTP_EFTU	GLYMA_16G118000	10.5338	22.5494	35.0249	118.573	96.2629	75.4544	22.7027	96.7633	-2.08714	8.59397e-09	8.19483e-07	hypothetical protein && Q8RY29.2 RecName: Full=Polygalacturonase ADPG2; Short=AtADPG2; Short=PG ADPG2; AltName: Full=Pectinase ADPG2; AltName: Full=Protein ARABIDOPSIS DEHISCENCE ZONE POLYGALACTURONASE 2; Flags: Precursor	-
GLYMA_13G009100	1995.62	1495.99	1921.29	633.66	559.206	390.797	1804.3	527.888	1.77399	1.27422e-21	1.55351e-19	hypothetical protein && Q9SI09.1 RecName: Full=Probable E3 ubiquitin-protein ligase XERICO	-	GLYMA_13G043900	583.298	561.344	457.972	1029.21	1003.45	1021.98	534.205	1018.21	-0.933434	5.62174e-17	5.96526e-15	hypothetical protein && Q9FE06.1 RecName: Full=Protein EXORDIUM-like 2; Flags: Precursor	-	GLYMA_08G126100	68.4696	59.3406	54.0384	149.088	152.041	156.64	60.6162	152.59	-1.33225	8.84708e-09	8.41167e-07	hypothetical protein && Q93YZ7.1 RecName: Full=Acetolactate synthase small subunit 2, chloroplastic; AltName: Full=Acetohydroxy-acid synthase small subunit; Short=AHAS; Short=ALS; Flags: Precursor	ACT
GLYMA_10G179200	504.377	511.248	355.612	1712.68	1454.13	1257.91	457.079	1474.91	-1.69045	1.31104e-21	1.58957e-19	hypothetical protein && Q9SII5.1 RecName: Full=Protein EXORDIUM-like 5; Flags: Precursor	-	GLYMA_13G088300	40.5502	39.3562	38.0266	170.976	132.44	156.844	39.311	153.42	-1.96448	6.74208e-17	7.13332e-15	hypothetical protein && Q67XC9.1 RecName: Full=Probable trehalose-phosphate phosphatase D; Short=AtTPPD; AltName: Full=Trehalose 6-phosphate phosphatase	-	GLYMA_08G279000	580.411	651.559	599.426	284.226	330.173	372.497	610.465	328.965	0.892424	9.04294e-09	8.57297e-07	hypothetical protein && Q52QU2.1 RecName: Full=AP2-like ethylene-responsive transcription factor AIL6; AltName: Full=Protein AINTEGUMENTA-LIKE 6	AP2
GLYMA_05G088100	1277.36	1583.36	1246.62	3297.82	3360.16	3318.55	1369.11	3325.51	-1.2807	1.31138e-21	1.58957e-19	hypothetical protein && Q9ZWQ9.1 RecName: Full=Flavonol synthase/flavanone 3-hydroxylase; AltName: Full=CitFLS; Short=FLS	2OG-FeII_Oxy	GLYMA_05G199000	1057.42	1016.01	1018.45	539.749	606.131	589.412	1030.63	578.43	0.832102	7.38404e-17	7.78995e-15	hypothetical protein && Q83BM9.1 RecName: Full=Glutamyl-tRNA(Gln) amidotransferase subunit A; Short=Glu-ADT subunit A >A9KBI0.1 RecName: Full=Glutamyl-tRNA(Gln) amidotransferase subunit A; Short=Glu-ADT subunit A >A9N8Z4.1 RecName: Full=Glutamyl-tRNA(Gln) amidotransferase subunit A; Short=Glu-ADT subunit A >B6J4H5.1 RecName: Full=Glutamyl-tRNA(Gln) amidotransferase subunit A; Short=Glu-ADT subuni…	Amidase	GLYMA_04G208700	2886.26	2868.52	2573.83	1567.6	1685.95	1831.92	2776.2	1695.16	0.711731	9.09204e-09	8.5946e-07	hypothetical protein && -	-
GLYMA_19G178200	36.8086	47.4577	26.6709	200.261	200.842	216.088	36.979	205.73	-2.48171	1.43215e-21	1.73096e-19	hypothetical protein && P47927.1 RecName: Full=Floral homeotic protein APETALA 2	AP2	GLYMA_13G248800	165.32	138.782	149.626	365.42	351.885	343.657	151.243	353.654	-1.22556	8.49547e-17	8.93665e-15	hypothetical protein && O81906.1 RecName: Full=G-type lectin S-receptor-like serine/threonine-protein kinase B120; Flags: Precursor	Pkinase_Tyr	GLYMA_18G109000	31.6013	24.923	29.0206	88.9295	107.958	86.9159	28.515	94.6012	-1.72677	9.20281e-09	8.67424e-07	hypothetical protein && Q9LZQ0.1 RecName: Full=Cytochrome c oxidase subunit 5C-2; AltName: Full=Cytochrome c oxidase polypeptide Vc-2	-
GLYMA_10G222500	1052.53	925.424	858.407	2358.29	2251.59	2874.43	945.453	2494.77	-1.39993	1.43704e-21	1.73189e-19	hypothetical protein && Q96520.1 RecName: Full=Peroxidase 12; Short=Atperox P12; AltName: Full=ATP4a; AltName: Full=PRXR6; Flags: Precursor	-	GLYMA_14G217200	250.579	244.423	255.439	614.621	474.657	536.465	250.147	541.914	-1.11319	8.82249e-17	9.25398e-15	hypothetical protein && Q69IL4.1 RecName: Full=Transcription factor RF2a	bZIP_1	GLYMA_01G183200	458.219	496.087	370.263	249.351	150.242	200.575	441.523	200.056	1.14054	9.59938e-09	9.02204e-07	hypothetical protein && Q9LT71.1 RecName: Full=Reticulon-like protein B11; Short=AtRTNLB11	-
GLYMA_11G252200	626.741	623.421	756.662	182.327	163.43	83.6765	668.942	143.144	2.22697	1.54909e-21	1.86157e-19	hypothetical protein && -	-	GLYMA_02G282500	1969.28	1889.1	1902.98	3207.2	2947.52	2987.02	1920.45	3047.25	-0.665913	9.01405e-17	9.42781e-15	hypothetical protein && P16059.1 RecName: Full=Oxygen-evolving enhancer protein 2, chloroplastic; Short=OEE2; AltName: Full=23 kDa subunit of oxygen evolving system of photosystem II; AltName: Full=23 kDa thylakoid membrane protein; AltName: Full=OEC 23 kDa subunit; Flags: Precursor	-	GLYMA_20G189600	9.4804	9.49449	4.00284	102.007	74.6712	290.356	7.65924	155.678	-4.3522	9.71452e-09	9.10409e-07	hypothetical protein && D1MI46.1 RecName: Full=Geraniol 8-hydroxylase; AltName: Full=Cytochrome P450 76B10; AltName: Full=Geraniol 10-hydroxylase; Short=SmG10H	p450
GLYMA_02G019300	50.7362	72.2651	89.8907	353.694	287.479	327.35	70.964	322.841	-2.1856	1.71308e-21	2.05276e-19	hypothetical protein && P10244.1 RecName: Full=Myb-related protein B; Short=B-Myb; AltName: Full=Myb-like protein 2	-	GLYMA_01G112900	154.922	177.103	166.16	453.702	355.751	377.623	166.062	395.692	-1.2509	9.39477e-17	9.79794e-15	hypothetical protein && Q9FF86.1 RecName: Full=BAHD acyltransferase DCR; AltName: Full=Protein DEFECTIVE IN CUTICULAR RIDGES; AltName: Full=Protein PERMEABLE LEAVES 3	-	GLYMA_01G207300	502.461	503.208	395.281	228.427	244.706	255.017	466.983	242.716	0.943525	1.03908e-08	9.71002e-07	hypothetical protein && Q05466.1 RecName: Full=Homeobox-leucine zipper protein HAT4; AltName: Full=HD-ZIP protein ATHB-2; AltName: Full=Homeodomain transcription factor ATHB-2; AltName: Full=Homeodomain-leucine zipper protein HAT4; Short=HD-ZIP protein 4	HD-ZIP_N
GLYMA_13G039600	156.188	100.308	228.184	818.976	789.584	652.861	161.56	753.807	-2.2195	1.89966e-21	2.26985e-19	hypothetical protein && Q6GKX7.1 RecName: Full=Gibberellin-regulated protein 12; AltName: Full=GAST1 protein homolog 12; Flags: Precursor	-	GLYMA_01G004100	291.129	303.457	367.866	720.782	612.898	681.32	320.817	671.667	-1.06148	1.01066e-16	1.05103e-14	hypothetical protein && Q54I39.1 RecName: Full=IST1-like protein	-	GLYMA_18G143400	46.3486	36.7911	53.0377	0	0.899653	0	45.3925	0.299884	7.12692	1.04309e-08	9.71978e-07	hypothetical protein && -	-
GLYMA_07G048500	566.057	528.506	563.052	1721.64	1337.96	2155.36	552.538	1738.32	-1.65361	1.92545e-21	2.29413e-19	hypothetical protein && Q6R0H1.2 RecName: Full=Protein LHY; AltName: Full=MYB-related transcription factor LHY; AltName: Full=Protein LATE ELONGATED HYPOCOTYL	Myb_DNA-binding	GLYMA_02G076600	73694.2	65762.2	43041.1	16013.7	17931.6	16688.3	60832.5	16877.9	1.84969	1.09572e-16	1.13625e-14	hypothetical protein && Q943E7.1 RecName: Full=16.9 kDa class I heat shock protein 3; AltName: Full=16.9 kDa heat shock protein 3; Short=OsHsp16.9C	-	novel.572	51.6155	137.67	123.087	346.128	267.197	277.94	104.124	297.088	-1.51565	1.05356e-08	9.78945e-07	- && P26205.1 RecName: Full=Cyanogenic beta-glucosidase; AltName: Full=Linamarase; Flags: Precursor && PF00232:Glycosyl hydrolase family 1	Glyco_hydro_1
GLYMA_09G009800	550.14	662.25	446.49	1509.43	1705.19	2097.43	552.96	1770.68	-1.6799	1.9668e-21	2.33676e-19	hypothetical protein && -	Cu_bind_like	GLYMA_07G034800	224.586	234.066	281.893	575.508	551.028	488.513	246.848	538.35	-1.12019	1.22212e-16	1.26373e-14	hypothetical protein && P27480.1 RecName: Full=Linoleate 9S-lipoxygenase 1; AltName: Full=Lipoxygenase 1	Lipoxygenase	GLYMA_18G226800	0	0	0	25.2839	35.0865	31.5189	0	30.6298	-7.27126	1.07868e-08	9.99448e-07	hypothetical protein && Q9T048.1 RecName: Full=Disease resistance protein At4g27190	NB-ARC
GLYMA_17G092400	688.421	533.899	831.736	143.47	187.058	88.2741	684.685	139.601	2.29636	2.14441e-21	2.54058e-19	hypothetical protein && O82147.1 RecName: Full=Spermidine synthase; Short=SPDSY; AltName: Full=Putrescine aminopropyltransferase	-	GLYMA_06G200800	2.0795	3.10707	0.826665	73.7545	78.304	93.9063	2.00441	81.9883	-5.41558	1.2947e-16	1.33501e-14	hypothetical protein && Q84WN3.2 RecName: Full=Bidirectional sugar transporter SWEET17; Short=AtSWEET17; AltName: Full=Protein SUGARS WILL EVENTUALLY BE EXPORTED TRANSPORTERS 17	-	GLYMA_18G086600	2.10676	3.56043	3.00213	46.2085	34.1868	34.3843	2.88977	38.2599	-3.73724	1.11525e-08	1.03041e-06	hypothetical protein && P59584.1 RecName: Full=Disease resistance protein RPH8A; AltName: Full=RPP8 homolog A	NB-ARC
GLYMA_13G255800	139.276	171.495	126.44	505.135	434.173	532.403	145.737	490.57	-1.75323	2.55623e-21	3.01995e-19	hypothetical protein && P51094.2 RecName: Full=Anthocyanidin 3-O-glucosyltransferase 2; AltName: Full=Flavonol 3-O-glucosyltransferase; AltName: Full=UDP-glucose flavonoid 3-O-glucosyltransferase	UDPGT	GLYMA_08G101500	97.7363	76.6411	95.0664	273.786	233.945	246.754	89.8146	251.495	-1.48181	1.34341e-16	1.38132e-14	hypothetical protein && Q9M1C7.2 RecName: Full=ABC transporter C family member 9; Short=ABC transporter ABCC.9; Short=AtABCC9; AltName: Full=ATP-energized glutathione S-conjugate pump 9; AltName: Full=Glutathione S-conjugate-transporting ATPase 9; AltName: Full=Multidrug resistance-associated protein 9	ABC_tran	GLYMA_06G167900	588.838	697.845	403.286	210.99	281.591	270.299	563.323	254.293	1.14658	1.17576e-08	1.08326e-06	hypothetical protein && Q9FED2.1 RecName: Full=HVA22-like protein e; Short=AtHVA22e	TB2_DP1_HVA22
GLYMA_18G149200	50.7362	39.9076	58.2808	286.94	198.873	299.764	49.6415	261.859	-2.39648	2.64237e-21	3.11295e-19	hypothetical protein && Q6DR10.1 RecName: Full=Protein trichome birefringence-like 43	-	GLYMA_09G143800	474.125	512.667	467.066	943.163	896.146	833.169	484.619	890.826	-0.878707	1.38621e-16	1.42133e-14	hypothetical protein && Q9CAN1.1 RecName: Full=RHOMBOID-like protein 2; Short=AtRBL2	Rhomboid	GLYMA_08G239400	2130.98	3148.61	1725.23	963.403	1060.69	1274.13	2334.94	1099.41	1.08638	1.18897e-08	1.09235e-06	hypothetical protein && Q91XE8.1 RecName: Full=Transmembrane protein 205	-
GLYMA_18G007900	1335.06	1046.23	1496.53	389.562	467.646	453.324	1292.61	436.844	1.56522	3.76361e-21	4.42145e-19	hypothetical protein && Q9CAG8.1 RecName: Full=F-box/kelch-repeat protein At1g67480	Kelch_1	GLYMA_03G194000	1130.21	1122.69	924.211	1927.67	1768.12	1992.01	1059.03	1895.94	-0.841625	1.4236e-16	1.45558e-14	hypothetical protein && Q9SJM6.1 RecName: Full=Zinc finger A20 and AN1 domain-containing stress-associated protein 4; Short=AtSAP4	zf-A20	GLYMA_02G250200	733.151	640.878	589.419	333.922	322.975	400.195	654.483	352.364	0.893852	1.20259e-08	1.10177e-06	hypothetical protein && P49598.1 RecName: Full=Protein phosphatase 2C 37; Short=AtPP2C37; AltName: Full=Protein ABA-HYPERSENSITIVE GERMINATION 3; AltName: Full=Protein phosphatase 2C A; Short=PP2CA	PP2C
GLYMA_10G261600	88.5396	81.9723	98.781	340.742	303.232	321.833	89.7643	321.935	-1.84117	3.86272e-21	4.5252e-19	hypothetical protein && Q94C77.1 RecName: Full=Receptor protein kinase-like protein At4g34220; Flags: Precursor	Pkinase	GLYMA_02G195400	298.408	332.457	274.453	615.738	610.964	584.417	301.772	603.706	-1.00293	1.5146e-16	1.5443e-14	hypothetical protein && Q9ZSD4.1 RecName: Full=Syntaxin-121; Short=AtSYP121; AltName: Full=Syntaxin-related protein At-Syr1	SNARE	GLYMA_19G145200	131.672	138.857	118.084	50.5677	49.4809	47.756	129.538	49.2682	1.39277	1.26681e-08	1.15736e-06	hypothetical protein && Q9M5J9.1 RecName: Full=Polygalacturonase inhibitor 1; AltName: Full=Polygalacturonase-inhibiting protein 1; Short=PGIP-1; Flags: Precursor	LRRNT_2
GLYMA_10G259500	1622.56	1785.05	1987.47	722.333	786.63	706.193	1798.36	738.385	1.28439	4.62421e-21	5.40221e-19	hypothetical protein && -	-	GLYMA_14G224400	51.9874	49.7131	35.5466	159.801	164.342	170.83	45.749	164.991	-1.86266	1.5708e-16	1.59714e-14	hypothetical protein && Q9LFL5.1 RecName: Full=Pentatricopeptide repeat-containing protein At5g16860	PPR	GLYMA_09G051100	45.2953	75.9559	54.0384	159.55	147.543	153.774	58.4298	153.622	-1.40182	1.28731e-08	1.17281e-06	hypothetical protein && Q84JA6.1 RecName: Full=Cellulose synthase A catalytic subunit 4 [UDP-forming]; Short=AtCesA4; AltName: Full=Protein IRREGULAR XYLEM 5; Short=AtIRX5	-
GLYMA_04G042200	731.198	632.05	765.553	168.378	253.021	229.88	709.6	217.093	1.70842	4.64231e-21	5.40829e-19	hypothetical protein && Q8L9J9.2 RecName: Full=Probable carbohydrate esterase At4g34215	-	GLYMA_12G053700	17.6757	14.4997	39.6799	153.096	114.072	162.838	23.9518	143.335	-2.54756	1.60133e-16	1.62366e-14	hypothetical protein && -	-	GLYMA_08G055100	114.818	106.813	103.073	29.6432	37.7854	42.9804	108.235	36.803	1.55931	1.29263e-08	1.17439e-06	hypothetical protein && Q6DR24.1 RecName: Full=Uncharacterized protein At3g17950	-
GLYMA_10G187300	1164.94	887.674	1138.94	294.911	378.055	223.444	1063.85	298.803	1.8332	4.91918e-21	5.71497e-19	hypothetical protein && Q9LSW8.1 RecName: Full=Electron transfer flavoprotein subunit beta, mitochondrial; Short=Beta-ETF; Flags: Precursor	-	GLYMA_01G024000	759.016	622.45	564.612	1257.18	1180.36	1317.69	648.693	1251.74	-0.950331	1.79879e-16	1.81882e-14	hypothetical protein && Q9SJY5.1 RecName: Full=Mitochondrial uncoupling protein 5; Short=AtPUMP5; AltName: Full=Mitochondrial dicarboxylate carrier 1	Mito_carr	GLYMA_09G031000	339.188	434.373	359.255	171.756	201.522	196.755	377.605	190.011	0.989941	1.29909e-08	1.17508e-06	hypothetical protein && Q96H78.1 RecName: Full=Solute carrier family 25 member 44	Mito_carr
GLYMA_U025800	57.7	33.4361	32.5977	243.102	198.873	289.649	41.2446	243.875	-2.56185	5.12972e-21	5.9431e-19	hypothetical protein && Q6Z461.1 RecName: Full=Squamosa promoter-binding-like protein 13	SBP	GLYMA_08G104600	239.142	194.71	163.68	474.934	465.957	444.556	199.177	461.816	-1.21853	2.17763e-16	2.1958e-14	hypothetical protein && Q9C7F9.1 RecName: Full=Probable methyltransferase At1g27930	-	GLYMA_04G058900	1311.46	1388.57	1118.79	413.261	668.442	739.263	1272.94	606.988	1.06879	1.30058e-08	1.17508e-06	hypothetical protein && Q940T9.2 RecName: Full=Zinc finger protein CONSTANS-LIKE 4	CCT
GLYMA_13G066100	10.9431	7.55008	32.5977	159.411	221.517	191.261	17.0303	190.73	-3.47375	5.18307e-21	5.98838e-19	hypothetical protein && Q9FLD5.1 RecName: Full=AAA-ATPase ASD, mitochondrial; AltName: Full=AAA-ATPase 1; AltName: Full=Protein ATPASE-IN-SEED-DEVELOPMENT	AAA	GLYMA_06G259800	587.457	646.271	856.425	1794.69	1363.07	1420.58	696.718	1526.11	-1.12823	2.24465e-16	2.25605e-14	hypothetical protein && Q40392.1 RecName: Full=TMV resistance protein N	TIR	GLYMA_08G042700	7231.44	6871.64	6259.44	3093.35	4266.15	4204.44	6787.51	3854.65	0.816343	1.35303e-08	1.21911e-06	hypothetical protein && -	-
GLYMA_07G217900	105.452	108.937	90.8785	354.69	369.194	325.511	101.756	349.798	-1.78218	5.6132e-21	6.46752e-19	hypothetical protein && Q9S7Z8.1 RecName: Full=Auxin efflux carrier component 3; Short=AtPIN3	-	GLYMA_20G147600	2906.09	2573.69	2102.21	1303	1380.47	1364.64	2527.33	1349.37	0.904341	2.24975e-16	2.25605e-14	hypothetical protein && P09444.1 RecName: Full=Late embryogenesis abundant protein D-34; Short=LEA D-34	-	GLYMA_13G236600	173.807	264.659	122.087	38.3617	62.9757	73.5442	186.851	58.2939	1.68012	1.36905e-08	1.23015e-06	hypothetical protein && Q94ID6.1 RecName: Full=Ethylene-responsive transcription factor 12; Short=AtERF12; AltName: Full=Ethylene-responsive element-binding factor 12; Short=EREBP-12	AP2
novel.381	4.97414	6.4715	9.8781	103.617	100.421	146.204	7.10791	116.747	-4.03551	6.11036e-21	7.02105e-19	- && - && -	-	GLYMA_02G226700	0	3.10707	0.826665	101.692	109.239	89.9103	1.31124	100.28	-6.2949	2.40879e-16	2.40892e-14	hypothetical protein && F4IQJ2.1 RecName: Full=Elongator complex protein 5; Short=AtELP5; AltName: Full=Elongator component 5	-	GLYMA_11G075500	912.225	1051.51	498.354	318.228	297.785	407.836	820.698	341.283	1.2654	1.39281e-08	1.24807e-06	HIS1-3 [Source:Projected from Arabidopsis thaliana (AT2G18050) UniProtKB/TrEMBL;Acc:A0A178VX64] && P40267.1 RecName: Full=Histone H1	-
GLYMA_11G075100	31.8345	48.5362	47.4149	242.106	186.074	292.408	42.5952	240.196	-2.49812	6.36457e-21	7.29317e-19	hypothetical protein && F4J394.1 RecName: Full=Kinesin-like protein KIN-7G	-	GLYMA_15G179600	148.684	178.139	189.306	400.062	366.385	446.554	172.043	404.334	-1.22918	2.44451e-16	2.43797e-14	hypothetical protein && Q9LMA8.1 RecName: Full=Protein TIFY 10A; AltName: Full=Jasmonate ZIM domain-containing protein 1	Zim	GLYMA_06G122400	215.942	197.011	190.135	81.0828	89.9653	99.3324	201.029	90.1268	1.15874	1.46332e-08	1.30767e-06	hypothetical protein && O49292.2 RecName: Full=PsbP domain-containing protein 4, chloroplastic; AltName: Full=OEC23-like protein 5; Flags: Precursor	-
GLYMA_20G094500	1939.91	1346.07	1381.95	246.091	354.427	496.542	1555.98	365.687	2.08826	6.46163e-21	7.38422e-19	hypothetical protein && C7G304.1 RecName: Full=Galactinol synthase 2; Short=GolS-2; Short=SlGolS2	Glyco_transf_8	novel.387	168.439	184.353	154.586	0	0	0	169.126	0	9.80647	2.47178e-16	2.45844e-14	- && - && -	-	GLYMA_06G055900	207.515	200.571	167.119	86.3139	89.9653	69.7237	191.735	82.001	1.22279	1.47955e-08	1.31857e-06	hypothetical protein && -	-
GLYMA_19G044900	4572.23	4410.33	5040.79	1733.6	2162.99	2033.06	4674.45	1976.55	1.24179	6.74348e-21	7.68536e-19	hypothetical protein && Q75KD7.1 RecName: Full=Allene oxide cyclase, chloroplastic; Short=OsAOC; AltName: Full=Protein COLEOPTILE PHOTOMORPHOGENESIS 2; AltName: Full=Protein HEBIBA; Flags: Precursor >A2XID3.1 RecName: Full=Allene oxide cyclase, chloroplastic; Short=OsAOC; Flags: Precursor	-	GLYMA_13G158100	22.8744	18.6424	16.5333	100.574	117.939	97.9023	19.3501	105.472	-2.45694	2.81951e-16	2.79668e-14	hypothetical protein && -	-	GLYMA_17G234300	2935.76	3558.06	2914.07	1828.29	1741.73	2032.49	3135.96	1867.5	0.747645	1.54289e-08	1.37129e-06	hypothetical protein && -	-
GLYMA_18G042400	215.878	208.167	280.538	56.7903	33.4736	41.3785	234.861	43.8808	2.42209	6.99163e-21	7.94658e-19	hypothetical protein && Q681K7.1 RecName: Full=Protein GAMETE EXPRESSED 1; Flags: Precursor	-	GLYMA_13G078400	323.362	347.992	371.999	674.965	634.166	722.279	347.784	677.137	-0.959147	2.91381e-16	2.88239e-14	hypothetical protein && Q9MBA1.1 RecName: Full=Chlorophyllide a oxygenase, chloroplastic; Short=Chlorophyll a oxygenase; AltName: Full=Chlorophyll b synthase; Short=AtCAO; Flags: Precursor	-	GLYMA_07G064700	79.0033	78.3295	73.0519	20.9246	25.1903	18.1473	76.7949	21.4207	1.83958	1.57538e-08	1.39637e-06	hypothetical protein && P10978.1 RecName: Full=Retrovirus-related Pol polyprotein from transposon TNT 1-94; Includes: RecName: Full=Protease; Includes: RecName: Full=Reverse transcriptase; Includes: RecName: Full=Endonuclease	-
GLYMA_03G185900	5064.67	4620.65	4883.73	2001.61	2184.65	1587.09	4856.35	1924.45	1.33565	8.30549e-21	9.41439e-19	hypothetical protein && P42067.2 RecName: Full=Probable aquaporin TIP-type; AltName: Full=Membrane channel protein 1; AltName: Full=MsMCP1	-	GLYMA_09G004400	587.457	601.736	606.772	1079.5	986.05	1067.93	598.655	1044.49	-0.802281	3.10024e-16	3.05851e-14	hypothetical protein && P92980.2 RecName: Full=5'-adenylylsulfate reductase 3, chloroplastic; AltName: Full=3'-phosphoadenosine-5'-phosphosulfate reductase homolog 26; Short=PAPS reductase homolog 26; Short=Prh-26; AltName: Full=Adenosine 5'-phosphosulfate 5'-adenylylsulfate sulfotransferase 3; Short=APS sulfotransferase 3; AltName: Full=Thioredoxin-independent APS reductase 3; Flags: Precursor	-	GLYMA_02G205600	4089.21	5057	3700.63	2437.71	2379.58	2637.09	4282.28	2484.79	0.785054	1.58457e-08	1.40072e-06	hypothetical protein && P26413.1 RecName: Full=Heat shock 70 kDa protein	HSP70
GLYMA_04G207200	235.774	225.424	220.282	793.072	600.556	1006.88	227.16	800.168	-1.81696	8.3867e-21	9.48082e-19	hypothetical protein && -	-	GLYMA_11G111100	269.295	304.493	247.173	507.341	611.931	648.353	273.653	589.209	-1.11013	3.1277e-16	3.07149e-14	hypothetical protein && Q01516.1 RecName: Full=Fructose-bisphosphate aldolase 1, chloroplastic; Flags: Precursor	-	GLYMA_06G185200	56.8824	56.9669	69.049	15.6934	11.6955	14.3268	60.9661	13.9052	2.1334	1.60796e-08	1.41753e-06	hypothetical protein && Q8W485.1 RecName: Full=Uncharacterized protein At5g50100, mitochondrial; Flags: Precursor	-
GLYMA_15G023800	1525.07	1444.22	1761.26	622.701	630.092	684.124	1576.85	645.639	1.2882	9.75451e-21	1.09974e-18	hypothetical protein && Q9SCW1.1 RecName: Full=Beta-galactosidase 1; Short=Lactase 1; Flags: Precursor	-	GLYMA_16G145800	419.018	440.168	386.052	904.051	738.571	780.222	415.08	807.614	-0.960863	3.13022e-16	3.07149e-14	hypothetical protein && P12360.1 RecName: Full=Chlorophyll a-b binding protein 6A, chloroplastic; AltName: Full=LHCI type I CAB-6A; AltName: Full=Light-harvesting complex I 26 kDa protein; Flags: Precursor	-	GLYMA_06G042100	279.145	248.044	300.213	141.241	111.557	141.358	275.801	131.385	1.07138	1.61226e-08	1.41753e-06	hypothetical protein && Q8LC30.1 RecName: Full=Ethylene-responsive transcription factor RAP2-1; AltName: Full=Protein RELATED TO APETALA2 1	AP2
GLYMA_11G017100	1027.66	978.275	1071.77	319.819	439.095	327.35	1025.9	362.088	1.50292	1.0124e-20	1.13834e-18	hypothetical protein && O65781.1 RecName: Full=UDP-glucose 4-epimerase GEPI48; AltName: Full=Galactowaldenase; AltName: Full=UDP-galactose 4-epimerase	-	GLYMA_02G158300	79.0208	91.1407	99.1998	226.851	273.581	245.755	89.7871	248.729	-1.46669	3.64143e-16	3.56353e-14	hypothetical protein && Q9LVD9.1 RecName: Full=Protein DETOXIFICATION 40; Short=AtDTX40; AltName: Full=Multidrug and toxic compound extrusion protein 40; Short=MATE protein 40	MatE	GLYMA_04G079200	40.0284	40.3516	27.0192	1.74372	5.39792	0	35.7997	2.38054	3.89047	1.64753e-08	1.44466e-06	hypothetical protein && Q67XG0.1 RecName: Full=Two-on-two hemoglobin-3; Short=AtGLB3; AltName: Full=2-on-2 hemoglobin-3	-
GLYMA_17G072000	109.431	89.5224	77.0492	367.642	308.154	363.211	92.0009	346.336	-1.91242	1.04086e-20	1.16721e-18	hypothetical protein && Q9SUH5.1 RecName: Full=AUGMIN subunit 8; AltName: Full=QWRF motif-containing protein 8; AltName: Full=ROP1 enhancer 2	-	GLYMA_02G217500	39.5104	36.2492	36.3732	148.626	140.174	136.863	37.3776	141.888	-1.92543	3.76824e-16	3.67776e-14	hypothetical protein && -	-	GLYMA_18G148000	889.051	941.141	899.639	499.574	596.47	488.066	909.944	528.037	0.784772	1.92372e-08	1.68233e-06	hypothetical protein && Q6J9N8.2 RecName: Full=AP2-like ethylene-responsive transcription factor AIL7; AltName: Full=Protein AINTEGUMENTA-LIKE 7	AP2
novel.271	10.9431	17.2573	12.8415	170.371	95.4983	202.295	13.6807	156.055	-3.51834	1.09087e-20	1.22003e-18	- && A8MRC7.1 RecName: Full=Probable beta-1,3-galactosyltransferase 2 && -	-	GLYMA_17G186600	27350.6	26303.4	26846.8	40697.9	39119.1	38325.8	26833.6	39380.9	-0.553443	3.99985e-16	3.8934e-14	hypothetical protein && P25698.2 RecName: Full=Elongation factor 1-alpha; Short=EF-1-alpha	GTP_EFTU	GLYMA_08G199300	406.604	453.362	283.201	163.909	170.034	195.8	381.056	176.581	1.1086	2.05111e-08	1.78895e-06	hypothetical protein && Q8L799.1 RecName: Full=Inositol oxygenase 1; AltName: Full=Myo-inositol oxygenase 1; Short=AtMIOX1; Short=MI oxygenase 1	-
GLYMA_18G123800	2006.57	2080.59	1812.63	740.267	908.71	776.076	1966.59	808.351	1.28262	1.27736e-20	1.4248e-18	hypothetical protein && O49840.1 RecName: Full=Protein kinase 2B, chloroplastic; Flags: Precursor	Pkinase_Tyr	GLYMA_17G005600	768.374	802.66	728.292	1326.46	1239.33	1362.64	766.442	1309.48	-0.773533	4.30436e-16	4.17866e-14	hypothetical protein && Q84W66.2 RecName: Full=Nuclear transcription factor Y subunit B-6; Short=AtNF-YB-6; AltName: Full=Protein LEAFY COTYLEDON 1-LIKE	-	GLYMA_02G161100	1241.93	1042.02	1063.76	658.253	576.678	699.147	1115.9	644.693	0.791928	2.10034e-08	1.82702e-06	bZIP transcription factor 60 [Source:Projected from Arabidopsis thaliana (AT1G42990) UniProtKB/Swiss-Prot;Acc:Q9C7S0] && Q9C7S0.1 RecName: Full=bZIP transcription factor 60; Short=AtbZIP60	bZIP_1
GLYMA_06G184200	2845.21	2533.59	3567.97	932.556	1141.06	735.618	2982.26	936.41	1.67159	1.37095e-20	1.52514e-18	hypothetical protein && Q9LRA7.1 RecName: Full=Probable alpha,alpha-trehalose-phosphate synthase [UDP-forming] 9; AltName: Full=Trehalose-6-phosphate synthase 9; Short=AtTPS9	-	GLYMA_12G064300	1616.81	1541.11	1270.58	2521.06	2685.54	2528.48	1476.17	2578.36	-0.806044	4.69319e-16	4.54405e-14	hypothetical protein && Q41350.1 RecName: Full=Osmotin-like protein; Flags: Precursor	-	GLYMA_13G005500	242.277	250.417	244.173	408.901	460.622	486.156	245.622	451.893	-0.879397	2.17679e-08	1.8885e-06	hypothetical protein && Q00451.1 RecName: Full=36.4 kDa proline-rich protein	-
GLYMA_08G339500	352.169	218.952	324.989	49.8161	43.3188	12.8733	298.704	35.3361	3.08701	1.39819e-20	1.55133e-18	hypothetical protein && -	-	GLYMA_20G066100	1082.38	990.12	1239.17	1963.43	1834.83	2131.87	1103.89	1976.71	-0.839027	4.79983e-16	4.63501e-14	hypothetical protein && P37707.1 RecName: Full=B2 protein	-	GLYMA_11G136100	598.319	729.889	578.411	347.871	373.356	326.651	635.539	349.293	0.862164	2.24035e-08	1.9385e-06	hypothetical protein && Q54G80.1 RecName: Full=Transcription initiation factor IIA subunit 1; AltName: Full=General transcription factor IIA subunit 1	-
GLYMA_15G222300	192.002	160.709	285.477	22.9154	40.3653	20.2295	212.729	27.8367	2.93804	1.45884e-20	1.61435e-18	hypothetical protein && A0AAR7.1 RecName: Full=Calcium and calcium/calmodulin-dependent serine/threonine-protein kinase; Short=LjCCaMK	Pkinase	GLYMA_09G071600	159.081	149.139	157.893	378.83	318.05	387.613	155.371	361.498	-1.21681	5.32256e-16	5.12623e-14	hypothetical protein && Q9LMA8.1 RecName: Full=Protein TIFY 10A; AltName: Full=Jasmonate ZIM domain-containing protein 1	Zim	GLYMA_05G059300	985.962	1229.54	1096.78	636.456	636.954	674.314	1104.09	649.242	0.765673	2.25341e-08	1.94465e-06	hypothetical protein && Q8VZP6.1 RecName: Full=Putative glucuronosyltransferase PGSIP8; AltName: Full=Glycogenin-like protein 8; AltName: Full=Plant glycogenin-like starch initiation protein 8	-
GLYMA_17G242400	330.283	401.233	819.882	74.7241	94.5138	69.8837	517.133	79.7072	2.6988	1.58858e-20	1.75142e-18	hypothetical protein && P17859.1 RecName: Full=Alpha-amylase; AltName: Full=1,4-alpha-D-glucan glucanohydrolase; Flags: Precursor	-	GLYMA_09G039800	206.91	210.245	152.933	550.924	408.921	441.559	190.029	467.135	-1.30143	5.4131e-16	5.19971e-14	hypothetical protein && -	-	novel.403	14.7473	34.4175	28.0199	0	0	0	25.7282	0	7.26378	2.42578e-08	2.0879e-06	- && Q0J716.1 RecName: Full=Villin-5 && -	-
GLYMA_04G189600	1397.73	1264.1	1691.13	532.035	572.005	559.069	1450.99	554.37	1.38831	1.59106e-20	1.75142e-18	hypothetical protein && P51567.1 RecName: Full=Serine/threonine-protein kinase AFC2	Pkinase	GLYMA_02G292800	1339.2	1380.57	1184.61	2365.73	2126.77	2115.89	1301.46	2202.8	-0.759945	5.7511e-16	5.50824e-14	hypothetical protein && Q8RWE8.1 RecName: Full=GDP-L-galactose phosphorylase 1; AltName: Full=Protein VITAMIN C DEFECTIVE 2	-	GLYMA_08G096500	388.696	335.868	317.225	165.653	171.834	194.844	347.263	177.444	0.969512	2.43339e-08	2.08894e-06	hypothetical protein && Q8LBM2.1 RecName: Full=Protein TIFY 5A; AltName: Full=Jasmonate ZIM domain-containing protein 8	Zim
GLYMA_15G104400	483.486	593.221	476.124	1250.38	1311.38	1483.19	517.61	1348.32	-1.38211	1.59963e-20	1.75625e-18	hypothetical protein && Q9M8K5.1 RecName: Full=Heavy metal-associated isoprenylated plant protein 32; Short=AtHIP32; Flags: Precursor	HMA	GLYMA_07G035200	86.2991	121.176	116.56	302.84	297.748	261.739	108.012	287.443	-1.40843	5.76447e-16	5.50824e-14	hypothetical protein && -	-	GLYMA_01G193200	1287.23	1993.84	1714.22	872.73	923.044	907.364	1665.1	901.046	0.885573	2.44529e-08	2.0897e-06	hypothetical protein && Q9FJX6.1 RecName: Full=Formin-like protein 6; Short=AtFH6; Short=AtFORMIN-6; Flags: Precursor	FH2
GLYMA_14G219300	42.7776	64.715	59.2686	280.963	215.61	279.535	55.587	258.702	-2.22104	1.66902e-20	1.82764e-18	hypothetical protein && Q6VAF6.1 RecName: Full=Tubulin beta-6 chain; AltName: Full=Beta-6-tubulin	Tubulin	GLYMA_13G069800	997.118	1042.94	1249.09	2095.3	1795.19	2143.86	1096.38	2011.45	-0.873727	6.07274e-16	5.78765e-14	hypothetical protein && Q4F883.1 RecName: Full=Senescence-associated carboxylesterase 101; Flags: Precursor	Lipase_3	GLYMA_06G160300	1409.42	1154.77	829.589	2111.64	2062.9	2413.59	1131.26	2196.04	-0.957243	2.44705e-08	2.0897e-06	hypothetical protein && Q07502.1 RecName: Full=Defensin-like protein; AltName: Full=8.4 kDa sulfur-rich protein; AltName: Full=Probable proteinase inhibitor P322; AltName: Full=Protein SE60; Flags: Precursor	-
GLYMA_18G022700	21142.1	22324.5	17622.5	4136.72	7852.52	5157.6	20363	5715.61	1.83297	1.69762e-20	1.85412e-18	hypothetical protein && P20144.1 RecName: Full=Wound-induced protein 1	-	GLYMA_07G236800	199.632	151.211	135.573	45.8172	36.7352	41.9581	162.138	41.5035	1.96627	6.16669e-16	5.85422e-14	hypothetical protein && P22242.1 RecName: Full=Desiccation-related protein PCC13-62; Flags: Precursor [Craterostigma plantagineum]	-	GLYMA_16G037900	964.894	1033.71	584.415	452.494	358.962	403.06	861.007	404.839	1.08762	2.5411e-08	2.16025e-06	hypothetical protein && -	-
GLYMA_06G148400	199.96	214.638	168.915	11.9559	37.4117	11.0343	194.505	20.1339	3.27716	1.77712e-20	1.93591e-18	hypothetical protein && Q9FGF8.1 RecName: Full=Ethylene-responsive transcription factor ABR1; AltName: Full=Protein ABA REPRESSOR 1	AP2	GLYMA_18G039500	151.803	147.068	111.6	310.663	340.284	367.633	136.824	339.527	-1.3187	6.17466e-16	5.85422e-14	hypothetical protein && Q9LE22.1 RecName: Full=Probable calcium-binding protein CML27; AltName: Full=Calmodulin-like protein 27	-	GLYMA_18G239600	519.315	620.702	667.474	1212.75	1005.81	1000.97	602.497	1073.18	-0.832989	2.54288e-08	2.16025e-06	hypothetical protein && Q7X8C5.1 RecName: Full=Wall-associated receptor kinase-like 2; Flags: Precursor	Pkinase
GLYMA_15G186500	51.731	74.4222	68.1589	315.834	233.331	303.442	64.7707	284.202	-2.13567	2.07874e-20	2.25861e-18	hypothetical protein && Q9LI74.1 RecName: Full=Protein CHUP1, chloroplastic; AltName: Full=Protein CHLOROPLAST UNUSUAL POSITIONING 1	-	GLYMA_19G252100	190.274	162.603	195.92	385.535	393.453	491.51	182.932	423.499	-1.20946	9.96128e-16	9.41986e-14	hypothetical protein && Q9M310.1 RecName: Full=F-box/kelch-repeat protein At3g61590	F-box	GLYMA_03G218700	409.764	388.087	365.259	671.33	623.459	762.185	387.704	685.658	-0.822464	2.55263e-08	2.16292e-06	hypothetical protein && Q94KD8.1 RecName: Full=Probable beta-D-xylosidase 2; Short=AtBXL2; Flags: Precursor	Glyco_hydro_3_C
GLYMA_02G034000	2326.9	1812.02	2479.4	518.087	648.798	267.581	2206.11	478.155	2.20675	2.68705e-20	2.91201e-18	hypothetical protein && Q8S528.2 RecName: Full=Aldehyde dehydrogenase family 2 member B7, mitochondrial; Short=ALDH2b; Flags: Precursor	Aldedh	GLYMA_18G156000	0	0	0	150.861	131.473	132.867	0	138.401	-9.61029	1.14629e-15	1.08119e-13	hypothetical protein && F4HZB5.1 RecName: Full=Protein NETWORKED 1D	Myb_DNA-binding	GLYMA_06G162600	1942.43	2027.07	1881.34	1190.09	1243.32	1274.13	1950.28	1235.85	0.658112	2.5837e-08	2.1836e-06	hypothetical protein && Q39817.1 RecName: Full=Calnexin homolog; Flags: Precursor	-
GLYMA_02G225000	501.393	514.484	559.1	184.319	148.662	193.1	524.992	175.36	1.58135	2.83854e-20	3.06825e-18	hypothetical protein && Q23892.2 RecName: Full=Lysosomal beta glucosidase; Flags: Precursor	-	GLYMA_12G214100	166.36	155.354	140.533	348.658	339.317	353.647	154.082	347.207	-1.17546	1.31355e-15	1.23575e-13	hypothetical protein && O48915.1 RecName: Full=Protein NDR1; AltName: Full=Non-race specific disease resistance protein 1; Short=AtNDR1; Flags: Precursor	-	novel.763	100.071	83.0768	72.0512	21.7964	24.2906	29.6087	85.0663	25.2319	1.7559	2.60184e-08	2.19326e-06	- && - && -	-
GLYMA_04G004200	104.457	118.644	81.0004	361.665	342.612	377.004	101.367	360.427	-1.83258	2.85723e-20	3.08052e-18	hypothetical protein && O49607.1 RecName: Full=Subtilisin-like protease SBT1.6; AltName: Full=Subtilase subfamily 1 member 6; Short=AtSBT1.6; AltName: Full=Subtilisin-like serine protease 2; Short=At-SLP2; Flags: Precursor	Peptidase_S8	GLYMA_11G123300	587.457	564.451	338.933	179.916	191.41	171.829	496.947	181.052	1.45344	1.3762e-15	1.29136e-13	hypothetical protein && -	-	GLYMA_08G124900	25.2811	15.4285	20.0142	104.623	70.1729	64.9481	20.2413	79.9147	-1.97645	2.62009e-08	2.20297e-06	hypothetical protein && -	-
GLYMA_10G206600	430.76	478.891	377.343	1192.6	1010.12	1245.03	428.998	1149.25	-1.42243	2.94082e-20	3.16251e-18	hypothetical protein && Q9ZUL3.1 RecName: Full=Protein indeterminate-domain 5, chloroplastic; AltName: Full=ID1-like zinc finger protein 2; Flags: Precursor	-	GLYMA_07G233800	3092.21	2605.8	2467.59	4861.09	4437.23	4502.51	2721.87	4600.27	-0.757539	1.49595e-15	1.40013e-13	hypothetical protein && Q8W3Y4.1 RecName: Full=S-adenosylmethionine synthase; Short=AdoMet synthase; AltName: Full=Methionine adenosyltransferase; Short=MAT	-	GLYMA_18G098700	0	0	1.00071	40.9773	35.9861	64.9481	0.33357	47.3039	-6.93518	2.72887e-08	2.28854e-06	hypothetical protein && -	-
GLYMA_05G101300	3579.39	4161.17	5009.18	1139.79	1572.28	852.397	4249.92	1188.15	1.83897	3.01764e-20	3.23683e-18	hypothetical protein && O82333.1 RecName: Full=Probable indole-3-acetic acid-amido synthetase GH3.1; AltName: Full=Auxin-responsive GH3-like protein 1; Short=AtGH3-1	-	GLYMA_20G184600	384.707	396.669	386.052	181.034	191.41	170.83	389.143	181.091	1.10308	1.54477e-15	1.44213e-13	hypothetical protein && -	-	GLYMA_15G211000	156.953	303.824	249.177	83.6983	86.3667	106.973	236.651	92.3461	1.35718	2.75008e-08	2.30043e-06	hypothetical protein && -	-
GLYMA_18G259000	1013.73	1020.34	1327.62	173.36	321.937	336.545	1120.56	277.281	2.01403	3.53978e-20	3.7872e-18	hypothetical protein && -	-	GLYMA_07G151300	170.519	143.961	168.64	378.83	336.417	377.623	161.04	364.29	-1.1753	1.72748e-15	1.60858e-13	hypothetical protein && P48621.1 RecName: Full=Omega-3 fatty acid desaturase, chloroplastic; Flags: Precursor	-	GLYMA_13G155200	6166.47	5543.6	4606.27	3244.18	3170.38	3369.66	5438.78	3261.41	0.737737	2.7635e-08	2.30576e-06	hypothetical protein && Q9FGT8.1 RecName: Full=Temperature-induced lipocalin-1; Short=AtTIL1	Lipocalin_2
GLYMA_11G011500	45.7621	55.0077	91.8663	387.569	284.526	309.879	64.212	327.325	-2.34751	3.62086e-20	3.8641e-18	hypothetical protein && P23569.1 RecName: Full=Chalcone synthase; AltName: Full=Naringenin-chalcone synthase	Chal_sti_synt_N	GLYMA_04G101000	580.179	567.558	677.038	1049.33	1073.05	1198.8	608.259	1107.06	-0.86209	1.88247e-15	1.74845e-13	hypothetical protein && -	-	GLYMA_02G197700	56.8824	30.8571	56.0398	162.166	165.536	105.063	47.9264	144.255	-1.58265	2.85005e-08	2.37192e-06	hypothetical protein && Q9LPI5.1 RecName: Full=Polyadenylate-binding protein-interacting protein 11; Short=PABP-interacting protein 11; Short=Poly(A)-binding protein-interacting protein 11; AltName: Full=PAM2-containing protein CID11; AltName: Full=Protein CTC-INTERACTING DOMAIN 11	RRM_1
GLYMA_18G190500	498.408	530.663	825.809	78.7094	169.337	104.825	618.293	117.624	2.3946	3.74564e-20	3.98711e-18	hypothetical protein && P32110.1 RecName: Full=Probable glutathione S-transferase; AltName: Full=G2-4; AltName: Full=Heat shock protein 26A	GST_N	GLYMA_01G125900	595.775	524.059	559.652	984.51	943.515	1017.98	559.829	982.003	-0.810669	2.00568e-15	1.85816e-13	hypothetical protein && O80915.1 RecName: Full=PRA1 family protein B4; Short=AtPRA1.B4	-	GLYMA_04G050400	343.401	385.714	297.211	163.037	169.135	187.203	342.109	173.125	0.981798	2.86844e-08	2.38117e-06	hypothetical protein && P42044.1 RecName: Full=Ferrochelatase-2, chloroplastic; AltName: Full=Ferrochelatase II; AltName: Full=Heme synthase 2; AltName: Full=Protoheme ferro-lyase 2; Flags: Precursor	-
GLYMA_06G158400	143.255	142.373	130.391	471.26	379.04	512.174	138.673	454.158	-1.71221	3.79858e-20	4.02325e-18	hypothetical protein && -	-	GLYMA_05G143400	48.8681	44.5347	55.3865	172.094	153.708	167.833	49.5964	164.545	-1.72336	2.1832e-15	2.0175e-13	hypothetical protein && -	-	GLYMA_02G226300	310.746	326.373	384.273	183.09	165.536	176.697	340.464	175.108	0.96001	2.91397e-08	2.41284e-06	hypothetical protein && Q84KJ3.1 RecName: Full=DNA damage-binding protein 2; AltName: Full=UV-damaged DNA-binding protein 2; Short=OsUV-DDB2; AltName: Full=WD40 repeat-containing protein 2; Short=OsWD40-2	-
GLYMA_03G199800	1930.96	1545.61	1465.91	688.458	550.346	572.862	1647.49	603.889	1.44821	3.79877e-20	4.02325e-18	hypothetical protein && -	-	GLYMA_14G199600	182.996	137.747	144.666	412.355	332.55	366.634	155.136	370.513	-1.25704	2.29679e-15	2.11711e-13	hypothetical protein && Q9FGH9.1 RecName: Full=Exocyst complex component EXO70B1; Short=AtExo70b1; AltName: Full=Exocyst subunit Exo70 family protein B1	Exo70	GLYMA_20G022900	206.462	236.175	265.188	476.034	412.041	446.041	235.942	444.705	-0.913886	2.99179e-08	2.47102e-06	hypothetical protein && Q9SHF3.1 RecName: Full=Protein argonaute 2	-
GLYMA_07G265900	386.988	371.033	469.21	125.536	118.142	80.9179	409.077	108.199	1.92141	4.19807e-20	4.43494e-18	hypothetical protein && Q8LG88.2 RecName: Full=Tonoplast dicarboxylate transporter; Short=AttDT; AltName: Full=Sodium-dicarboxylate cotransporter-like; Short=AtSDAT; AltName: Full=Vacuolar malate transporter	Na_sulph_symp	GLYMA_09G208200	45.7489	35.2135	35.5466	169.859	114.072	202.798	38.8363	162.243	-2.06558	2.33046e-15	2.14273e-13	hypothetical protein && Q9M9M4.1 RecName: Full=Cellulose synthase-like protein D3; Short=AtCslD3; AltName: Full=Protein KOJAK	-	GLYMA_03G202400	23.1743	16.6154	26.0185	74.9798	77.3701	83.0954	21.936	78.4818	-1.82935	3.108e-08	2.56054e-06	hypothetical protein && Q8RX01.1 RecName: Full=BTB/POZ domain-containing protein At3g05675	-
GLYMA_16G116200	410.864	292.296	472.173	86.6799	103.374	101.147	391.778	97.0673	2.01336	4.22445e-20	4.4516e-18	hypothetical protein && Q5T5C0.1 RecName: Full=Syntaxin-binding protein 5; AltName: Full=Lethal(2) giant larvae protein homolog 3; AltName: Full=Tomosyn-1	-	GLYMA_16G136600	995.039	961.12	1128.4	1872.92	1616.35	1977.03	1028.19	1822.1	-0.824052	2.52325e-15	2.31416e-13	hypothetical protein && Q40392.1 RecName: Full=TMV resistance protein N	TIR	GLYMA_12G221400	598.319	498.461	578.411	1075.87	841.175	1078.33	558.397	998.459	-0.837531	3.14346e-08	2.58325e-06	hypothetical protein && Q9LD44.1 RecName: Full=NAC transcription factor 56; Short=AtNAC056; AltName: Full=NAC domain-containing protein 2; Short=AtNAC2; AltName: Full=Protein NAC-REGULATED SEED MORPHOLOGY 1	NAM
GLYMA_15G202200	1006.77	884.438	918.663	349.709	367.225	406.429	936.622	374.454	1.32232	5.104e-20	5.36496e-18	hypothetical protein && P48000.1 RecName: Full=Homeobox protein knotted-1-like 3; AltName: Full=Protein KNAT3	KNOX2	GLYMA_17G032700	3683.83	3654.95	3125.62	1991.37	2188.64	2172.83	3488.13	2117.62	0.719192	2.74262e-15	2.50905e-13	hypothetical protein && Q9SWB6.1 RecName: Full=Probable bifunctional TENA-E protein; AltName: Full=Aminopyrimidine aminohydrolase; AltName: Full=Formylaminopyrimidine amidohydrolase; AltName: Full=Formylaminopyrimidine deformylase; AltName: Full=Seed maturation protein PM36	-	GLYMA_04G018700	1120.79	1301.93	912.648	615.532	578.477	654.257	1111.79	616.088	0.851004	3.31527e-08	2.71761e-06	hypothetical protein && -	-
GLYMA_11G088000	514.326	543.606	618.369	161.404	214.625	169.192	558.767	181.74	1.62084	5.26437e-20	5.51969e-18	hypothetical protein && P48021.1 RecName: Full=3-hydroxy-3-methylglutaryl-coenzyme A reductase; Short=HMG-CoA reductase	-	GLYMA_14G052000	2940.41	2677.26	1347.46	281.608	358.652	350.65	2321.71	330.303	2.8128	2.88767e-15	2.63091e-13	hypothetical protein && -	-	GLYMA_13G048300	11.5872	11.8681	11.0078	47.0803	58.4774	61.1277	11.4877	55.5618	-2.27469	3.45371e-08	2.82401e-06	hypothetical protein && Q9SA18.1 RecName: Full=Bifunctional aspartokinase/homoserine dehydrogenase 1, chloroplastic; Short=AK-HD 1; Short=AK-HSDH 1; AltName: Full=Beta-aspartyl phosphate homoserine 1; Includes: RecName: Full=Aspartokinase; Includes: RecName: Full=Homoserine dehydrogenase; Flags: Precursor	-
GLYMA_04G029200	125.348	131.587	97.7932	491.186	376.086	388.038	118.243	418.437	-1.82431	6.02894e-20	6.30558e-18	hypothetical protein && Q1PFD1.1 RecName: Full=BEL1-like homeodomain protein 11; Short=BEL1-like protein 11	POX	GLYMA_14G170900	756.936	787.124	715.892	1265	1347.6	1209.79	753.317	1274.13	-0.759321	2.89023e-15	2.63091e-13	hypothetical protein && Q9SGZ5.2 RecName: Full=Probable beta-D-xylosidase 7; Short=AtBXL7; Flags: Precursor	Glyco_hydro_3_C	GLYMA_04G218900	1383.09	1765.98	1344.96	712.308	919.445	864.383	1498.01	832.045	0.847959	3.47573e-08	2.83493e-06	hypothetical protein && Q9LV93.1 RecName: Full=ABC transporter F family member 5; Short=ABC transporter ABCF.5; Short=AtABCF5; AltName: Full=GCN20-type ATP-binding cassette protein GCN5	ABC_tran
GLYMA_07G049400	599.881	616.949	686.528	1835.22	1381.28	1860.19	634.453	1692.23	-1.41531	6.35589e-20	6.631e-18	hypothetical protein && Q6LA42.2 RecName: Full=Two-component response regulator-like APRR5; AltName: Full=Pseudo-response regulator 5	Response_reg	GLYMA_13G239200	140.366	159.496	127.306	326.308	314.183	350.65	142.39	330.38	-1.2183	3.28422e-15	2.9821e-13	hypothetical protein && -	-	GLYMA_17G082000	280.199	394.021	292.208	144.728	170.934	147.088	322.142	154.25	1.0603	3.51625e-08	2.86084e-06	hypothetical protein && Q8W486.1 RecName: Full=Uncharacterized protein At1g04910	-
GLYMA_09G173400	720.255	598.614	505.759	2184.93	2317.56	1487.79	608.209	1996.76	-1.71484	6.43827e-20	6.70028e-18	hypothetical protein && Q9LE73.1 RecName: Full=Nudix hydrolase 4; Short=AtNUDT4; AltName: Full=ADP-ribose pyrophosphatase; AltName: Full=NADH pyrophosphatase	NUDIX	GLYMA_01G010500	344.156	354.206	375.306	639.205	651.566	733.268	357.889	674.68	-0.913713	3.48361e-15	3.15531e-13	hypothetical protein && Q39214.1 RecName: Full=Disease resistance protein RPM1; AltName: Full=Resistance to Pseudomonas syringae protein 3	NB-ARC	GLYMA_11G093600	227.53	216	244.173	104.623	115.156	112.704	229.234	110.828	1.04985	3.52958e-08	2.86457e-06	hypothetical protein && Q56YN3.2 RecName: Full=NAD(H) kinase 1; Short=AtNADK-1	NAD_kinase
GLYMA_14G054500	157.183	168.259	205.464	17.9338	38.3962	21.149	176.969	25.8263	2.77876	6.90675e-20	7.17002e-18	hypothetical protein && O81832.4 RecName: Full=G-type lectin S-receptor-like serine/threonine-protein kinase At4g27290; Flags: Precursor	Pkinase_Tyr	GLYMA_03G223000	617.61	628.664	565.439	1051.56	1000.55	1060.94	603.904	1037.68	-0.782251	3.56967e-15	3.22525e-13	hypothetical protein && A9P822.1 RecName: Full=S-adenosylmethionine synthase 1; Short=AdoMet synthase 1; AltName: Full=Methionine adenosyltransferase 1; Short=MAT 1	-	GLYMA_07G139200	143.259	84.2636	113.08	27.0276	44.083	38.2048	113.534	36.4385	1.64395	3.6022e-08	2.91627e-06	hypothetical protein && -	-
GLYMA_09G123900	155.193	143.452	191.635	14.9448	32.4891	13.7928	163.427	20.4089	3.00633	7.34397e-20	7.60509e-18	hypothetical protein && -	-	GLYMA_18G236000	543.788	530.273	562.959	950.986	923.214	934.068	545.673	936.089	-0.777626	3.77329e-15	3.4008e-13	hypothetical protein && Q9FLW0.1 RecName: Full=Probable receptor-like protein kinase At5g24010; Flags: Precursor	-	GLYMA_18G108200	0	0	0	32.2587	27.8892	20.0575	0	26.7352	-7.07731	3.7625e-08	3.03852e-06	hypothetical protein && Q9LXF4.1 RecName: Full=Pentatricopeptide repeat-containing protein At5g15280	-
GLYMA_10G296700	857.541	780.894	866.309	354.69	302.247	264.822	834.915	307.253	1.44328	7.94861e-20	8.21095e-18	hypothetical protein && Q7F8R0.1 RecName: Full=Zinc finger CCCH domain-containing protein 14; Short=OsC3H14	KH_1	GLYMA_06G150300	225.625	224.745	209.973	417.942	485.291	454.546	220.114	452.593	-1.04258	3.84557e-15	3.45742e-13	hypothetical protein && P49107.2 RecName: Full=Photosystem I reaction center subunit N, chloroplastic; Short=PSI-N; Flags: Precursor	-	GLYMA_02G191900	432.938	433.186	233.166	95.9043	143.045	180.518	366.43	139.822	1.39044	3.83962e-08	3.09317e-06	Probable F-box protein At5g04010 [Source:Projected from Arabidopsis thaliana (AT5G04010) UniProtKB/Swiss-Prot;Acc:Q5EAF6] && Q5EAF6.1 RecName: Full=Probable F-box protein At5g04010; AltName: Full=Non-specific F-box protein	-
GLYMA_13G352700	355.153	277.196	416.856	75.7204	101.405	63.447	349.735	80.1909	2.12728	8.13938e-20	8.38736e-18	hypothetical protein && O65924.1 RecName: Full=Putative leucine-rich repeat receptor-like protein kinase At2g19210; Flags: Precursor	Pkinase_Tyr	GLYMA_10G097800	143.485	155.354	116.56	329.66	330.617	315.685	138.466	325.321	-1.23822	4.42497e-15	3.96855e-13	hypothetical protein && Q9FNB0.1 RecName: Full=Magnesium-chelatase subunit ChlH, chloroplastic; Short=Mg-chelatase subunit H; AltName: Full=ABA-binding protein; AltName: Full=Mg-protoporphyrin IX chelatase subunit ChlH; AltName: Full=Protein CONDITIONAL CHLORINA; AltName: Full=Protein GENOMES UNCOUPLED 5; AltName: Full=Protein RAPID TRANSPIRATION IN DETACHED LEAVES 1; Flags: Precursor	-	GLYMA_20G122200	388.696	411.824	403.286	178.731	219.515	236.87	401.269	211.705	0.923488	3.8882e-08	3.1246e-06	hypothetical protein && Q9ZT50.1 RecName: Full=E3 ubiquitin-protein ligase RHA2A; AltName: Full=RING-H2 finger A2a; AltName: Full=RING-H2 zinc finger protein RHA2a	-
GLYMA_17G082100	163.152	236.21	162.001	586.833	647.813	567.345	187.121	600.664	-1.68467	9.10045e-20	9.35472e-18	hypothetical protein && Q9LEZ3.2 RecName: Full=Transcription factor BIM1; AltName: Full=BES1-interacting Myc-like protein 1; AltName: Full=Basic helix-loop-helix protein 46; Short=AtbHLH46; Short=bHLH 46; AltName: Full=Transcription factor EN 126; AltName: Full=bHLH transcription factor bHLH046	HLH	GLYMA_20G201000	306.726	283.779	397.626	125.159	144.041	109.89	329.377	126.363	1.3845	4.96731e-15	4.44404e-13	hypothetical protein && Q9SQ57.1 RecName: Full=Peroxygenase; AltName: Full=Caleosin; Short=SiCLO	-	GLYMA_15G206800	992.282	1019.47	800.569	594.607	496.608	431.714	937.44	507.643	0.883719	3.94341e-08	3.1612e-06	hypothetical protein && Q13231.1 RecName: Full=Chitotriosidase-1; AltName: Full=Chitinase-1; Flags: Precursor	-
GLYMA_20G023000	189.017	176.888	201.513	580.855	478.476	616.08	189.139	558.47	-1.56167	1.09193e-19	1.11969e-17	hypothetical protein && -	-	GLYMA_13G237700	2423.65	2370.69	2086.5	1159.96	1471.34	1093.91	2293.62	1241.74	0.884252	5.05987e-15	4.51578e-13	hypothetical protein && -	-	GLYMA_07G066600	302.319	319.252	284.202	135.138	168.235	156.64	301.925	153.338	0.97728	4.07305e-08	3.25509e-06	hypothetical protein && Q3EDL4.2 RecName: Full=Probable serine/threonine-protein kinase At1g01540	Pkinase
GLYMA_10G199500	666.534	491.834	727.028	186.312	207.733	146.204	628.465	180.083	1.80484	1.10431e-19	1.12849e-17	hypothetical protein && -	-	novel.662	103.975	135.675	146.32	0	0	0	128.657	0	9.41575	5.09073e-15	4.53224e-13	- && Q8L7V3.1 RecName: Full=Probable methyltransferase PMT26 && PF03141:Putative S-adenosyl-L-methionine-dependent methyltransferase|PF02705:K+ potassium transporter	K_trans	GLYMA_08G279300	48.4554	51.0329	65.0462	149.96	132.249	135.627	54.8448	139.278	-1.34151	4.08043e-08	3.25509e-06	hypothetical protein && P0DMS1.1 RecName: Full=Protein NETWORKED 2A	-
GLYMA_20G105300	422.802	389.368	438.588	119.559	136.848	79.9984	416.919	112.135	1.8972	1.10589e-19	1.12849e-17	hypothetical protein && F4JTP5.1 RecName: Full=Serine/threonine-protein kinase STY46; AltName: Full=Serine/threonine/tyrosine-protein kinase 46	Pkinase_Tyr	GLYMA_09G099900	401.343	410.133	530.719	181.034	201.077	210.79	447.398	197.633	1.18019	5.51592e-15	4.89884e-13	hypothetical protein && C0LGH2.2 RecName: Full=Probable LRR receptor-like serine/threonine-protein kinase At1g56130; Flags: Precursor	Pkinase_Tyr	GLYMA_08G182100	173.807	207.692	198.141	93.2888	92.6642	68.7686	193.213	84.9072	1.18349	4.1353e-08	3.29083e-06	hypothetical protein && O48923.1 RecName: Full=Cytochrome P450 71D10	p450
GLYMA_15G049600	1600.68	1347.15	1445.17	413.473	626.154	486.427	1464.33	508.685	1.52554	1.11264e-19	1.13262e-17	hypothetical protein && -	-	GLYMA_19G004800	1368.31	1427.18	963.891	533.044	674.768	502.499	1253.13	570.103	1.13423	5.60411e-15	4.96508e-13	hypothetical protein && Q9SS98.1 RecName: Full=Oleosin 5	-	GLYMA_14G032200	139.046	162.593	211.15	79.3391	61.1764	65.9032	170.93	68.8062	1.31317	4.30758e-08	3.41961e-06	hypothetical protein && Q8W2F3.1 RecName: Full=Transcription factor PIF4; AltName: Full=Basic helix-loop-helix protein 9; Short=AtbHLH9; Short=bHLH 9; AltName: Full=Phytochrome-interacting factor 4; AltName: Full=Short under red-light 2; AltName: Full=Transcription factor EN 102; AltName: Full=bHLH transcription factor bHLH009	HLH
GLYMA_06G008000	167.131	216.795	191.635	570.892	533.609	730.1	191.854	611.534	-1.67392	1.13938e-19	1.15704e-17	hypothetical protein && F4IGL2.1 RecName: Full=Kinesin-like protein KIN-7E	Kinesin	GLYMA_12G213600	126210	123684	86241.8	57070.3	63268.7	58592.5	112045	59643.8	0.909609	5.67069e-15	5.0119e-13	hypothetical protein && P19594.2 RecName: Full=2S albumin; AltName: Full=GM2S-1; AltName: Full=Napin-type 2S albumin 3; Contains: RecName: Full=2S albumin small chain; AltName: Full=Aspartic acid-rich peptide; AltName: Full=Lunasin; Contains: RecName: Full=2S albumin large chain; AltName: Full=8 kDa methionine-rich protein; Short=8 kDa MRP; Flags: Precursor	-	GLYMA_06G114000	4140.83	4282.02	3615.57	2384.53	2398.47	2710.63	4012.8	2497.88	0.683858	4.44994e-08	3.52407e-06	hypothetical protein && Q39013.2 RecName: Full=NAC domain-containing protein 2; Short=ANAC002	NAM
GLYMA_12G055900	1223.64	1501.39	1249.58	3861.74	3187.87	5334.15	1324.87	4127.92	-1.63984	1.18461e-19	1.20006e-17	hypothetical protein && -	-	GLYMA_13G088100	1254.98	1110.26	1241.65	2085.24	1904.43	1915.09	1202.3	1968.25	-0.710345	5.78009e-15	5.09625e-13	hypothetical protein && Q9LM15.1 RecName: Full=Ethylene-responsive transcription factor RAP2-13; AltName: Full=Ethylene-responsive transcription factor ERF058; AltName: Full=Protein RELATED TO APETALA2 13	AP2	GLYMA_17G118300	721.564	726.329	793.564	469.931	405.743	443.175	747.152	439.617	0.765369	4.48577e-08	3.54387e-06	hypothetical protein && Q38998.2 RecName: Full=Potassium channel AKT1	Ion_trans
GLYMA_04G019500	1515.12	1748.38	1748.42	4160.64	3420.22	3989.81	1670.64	3856.89	-1.20713	1.27464e-19	1.28815e-17	hypothetical protein && Q00624.1 RecName: Full=L-ascorbate oxidase homolog; Flags: Precursor	-	GLYMA_09G015900	263.056	238.209	245.519	465.994	489.158	557.444	248.928	504.199	-1.01939	5.81461e-15	5.11433e-13	hypothetical protein && Q9FIK1.1 RecName: Full=BTB/POZ domain-containing protein At5g47800	-	GLYMA_08G070000	1960.34	2207.47	2002.42	1385.38	1249.62	1197.72	2056.74	1277.57	0.686533	4.59374e-08	3.62042e-06	hypothetical protein && Q9ZSA8.1 RecName: Full=Protein DMR6-LIKE OXYGENASE 1; AltName: Full=2-oxoglutarate (2OG)-Fe(II) oxygenase-like protein DLO1; AltName: Full=Protein SENESCENCE-ASSOCIATED GENE 108; AltName: Full=Salicylate 3-hydroxylase DLO1; Short=S3H DLO1; Short=SA 3-hydroxylase DLO1; Short=Salicylic acid 3-hydroxylase DLO1	2OG-FeII_Oxy
GLYMA_16G157100	911.262	857.474	990.773	277.974	348.519	379.763	919.836	335.419	1.45482	1.30538e-19	1.31605e-17	hypothetical protein && Q39232.1 RecName: Full=Sucrose transport protein SUC1; AltName: Full=Sucrose permease 1; AltName: Full=Sucrose-proton symporter 1	-	novel.388	112.293	118.069	144.666	0	0	0	125.009	0	9.37468	6.50104e-15	5.70435e-13	- && - && -	-	GLYMA_11G194700	1138.7	1205.8	1001.71	651.278	699.03	664.763	1115.4	671.69	0.731166	4.73176e-08	3.72023e-06	hypothetical protein && Q9FJH6.1 RecName: Full=ABC transporter F family member 1; Short=ABC transporter ABCF.1; Short=AtABCF1; AltName: Full=GCN20-type ATP-binding cassette protein GCN1	ABC_tran
GLYMA_19G069300	597.891	875.809	865.321	179.338	270.743	171.951	779.674	207.344	1.91131	1.44261e-19	1.45092e-17	hypothetical protein && P93604.1 RecName: Full=Rust resistance kinase Lr10; AltName: Full=Probable receptor-like serine/threonine-protein kinase LRK10; Flags: Precursor	Pkinase_Tyr	GLYMA_15G253500	162.201	160.532	196.746	374.36	365.419	412.588	173.16	384.122	-1.14481	6.63445e-15	5.80745e-13	hypothetical protein && C0LGH3.2 RecName: Full=Probable LRR receptor-like serine/threonine-protein kinase At1g56140; Flags: Precursor	-	GLYMA_13G166200	534.063	778.548	542.385	1143.01	1084.98	1176.71	618.332	1134.9	-0.877733	4.78554e-08	3.75349e-06	hypothetical protein && Q708Y0.1 RecName: Full=EIN3-binding F-box protein 2	-
GLYMA_19G192500	36.8086	42.0647	26.6709	227.161	153.585	224.363	35.1814	201.703	-2.52327	1.46156e-19	1.46645e-17	hypothetical protein && -	-	GLYMA_18G231400	76.9413	109.783	147.146	24.5848	16.4342	7.99203	111.29	16.337	2.78707	7.2142e-15	6.29983e-13	hypothetical protein && Q8W4Y8.2 RecName: Full=Bowman-Birk type proteinase inhibitor; AltName: Full=LCTI; AltName: Full=Trypsin/chymotrypsin inhibitor; Flags: Precursor	-	GLYMA_03G193300	153.793	207.692	163.116	57.5426	74.6712	84.0505	174.867	72.0881	1.27859	4.9259e-08	3.85434e-06	hypothetical protein && -	bZIP_1
GLYMA_05G052300	286.51	328.968	306.221	730.303	771.862	836.765	307.233	779.644	-1.34425	1.58716e-19	1.58868e-17	hypothetical protein && P62302.1 RecName: Full=40S ribosomal protein S13	-	GLYMA_11G254000	190.274	197.817	166.986	398.945	378.953	398.602	185.026	392.167	-1.087	7.86076e-15	6.84805e-13	hypothetical protein && Q9LK43.1 RecName: Full=Receptor-like kinase TMK4; AltName: Full=BAK1-associating receptor-like kinase 1; AltName: Full=Leucine-rich repeat receptor-like kinases TMK4; AltName: Full=Transmembrane kinase 4; Flags: Precursor	Pkinase_Tyr	GLYMA_13G175600	372.896	371.472	323.23	189.193	196.124	186.248	355.866	190.522	0.900482	5.16638e-08	4.03286e-06	hypothetical protein && Q688X9.1 RecName: Full=Protein DEHYDRATION-INDUCED 19; AltName: Full=OsDi19	-
GLYMA_13G284400	23.8759	24.8074	28.6465	160.408	142.755	150.802	25.7766	151.321	-2.55243	1.6625e-19	1.66013e-17	hypothetical protein && Q8GXT3.1 RecName: Full=Transcription factor bHLH123; AltName: Full=Basic helix-loop-helix protein 123; Short=AtbHLH123; Short=bHLH 123; AltName: Full=Transcription factor EN 63; AltName: Full=bHLH transcription factor bHLH123	-	GLYMA_20G189600	2082.61	2380.02	2765.19	4548.19	3960.63	4136.87	2409.27	4215.23	-0.806044	8.25088e-15	7.1708e-13	hypothetical protein && D1MI46.1 RecName: Full=Geraniol 8-hydroxylase; AltName: Full=Cytochrome P450 76B10; AltName: Full=Geraniol 10-hydroxylase; Short=SmG10H	p450	GLYMA_15G055500	1740.18	2237.14	1698.21	1125.57	1138.96	1074.51	1891.84	1113.01	0.764718	5.18163e-08	4.03513e-06	hypothetical protein && Q9FMP3.1 RecName: Full=Dihydropyrimidinase; AltName: Full=Dihydropyrimidine amidohydrolase; AltName: Full=Protein PYRIMIDINE 2	Amidohydro_1
GLYMA_20G160800	79.5862	77.658	103.72	307.863	321.937	299.764	86.9881	309.855	-1.83091	1.6966e-19	1.69015e-17	hypothetical protein && Q5XVA8.1 RecName: Full=Uncharacterized protein At3g49055	-	GLYMA_08G351000	736.141	721.876	765.491	441.409	388.62	401.599	741.17	410.543	0.854151	8.32912e-15	7.2216e-13	Purple acid phosphatase [Source:Projected from Arabidopsis thaliana (AT3G07130) UniProtKB/TrEMBL;Acc:A0A1I9LLI7] && Q9SFU3.1 RecName: Full=Purple acid phosphatase 15; AltName: Full=Phytase; Flags: Precursor	Metallophos	GLYMA_13G178700	68.4696	43.912	69.049	162.166	138.547	157.595	60.4769	152.769	-1.32994	5.68153e-08	4.41392e-06	hypothetical protein && Q9FZA2.1 RecName: Full=Non-classical arabinogalactan protein 31; AltName: Full=Hydroxyproline-rich arabinogalactan protein 31; Flags: Precursor	-
GLYMA_11G034400	985.874	626.657	827.785	145.463	263.851	140.687	813.438	183.334	2.15064	1.72385e-19	1.71323e-17	hypothetical protein && Q8W4K5.1 RecName: Full=VAN3-binding protein; AltName: Full=Protein FORKED 1	-	GLYMA_06G068000	30.1527	31.0707	48.7732	130.747	146.941	150.849	36.6655	142.846	-1.94602	8.88119e-15	7.68202e-13	hypothetical protein && -	-	GLYMA_02G027400	189.608	178.022	192.136	79.3391	81.8684	95.512	186.589	85.5731	1.12673	5.69911e-08	4.41708e-06	hypothetical protein && Q9ZWS9.1 RecName: Full=Two-component response regulator ARR3	Response_reg
GLYMA_02G081100	51.731	48.5362	42.4758	213.213	193.95	214.249	47.581	207.137	-2.12278	1.76834e-19	1.75329e-17	hypothetical protein && Q55C17.1 RecName: Full=Very-long-chain enoyl-CoA reductase; AltName: Full=Synaptic glycoprotein SC2-like protein; AltName: Full=Trans-2,3-enoyl-CoA reductase; Short=TER	-	GLYMA_17G065400	25.9937	26.9279	29.7599	140.804	107.305	108.891	27.5605	119	-2.1032	9.6171e-15	8.2989e-13	hypothetical protein && Q38857.1 RecName: Full=Xyloglucan endotransglucosylase/hydrolase protein 22; Short=At-XTH22; Short=XTH-22; AltName: Full=Touch protein 4; Flags: Precursor	-	GLYMA_14G224400	4.21351	10.6813	10.0071	47.9522	51.2802	44.8906	8.30064	48.041	-2.54016	5.76801e-08	4.45991e-06	hypothetical protein && Q9LFL5.1 RecName: Full=Pentatricopeptide repeat-containing protein At5g16860	PPR
GLYMA_10G253900	112.415	160.709	284.489	21.9191	18.7058	9.19522	185.871	16.6067	3.49212	1.90684e-19	1.88615e-17	hypothetical protein && Q9T0J1.1 RecName: Full=Cysteine-rich receptor-like protein kinase 26; Short=Cysteine-rich RLK26; Flags: Precursor	Pkinase_Tyr	GLYMA_05G224500	31.1924	70.4269	49.5999	158.684	196.243	205.795	50.4064	186.907	-1.89239	9.87668e-15	8.5028e-13	hypothetical protein && Q8H1S0.1 RecName: Full=Inositol oxygenase 4; AltName: Full=Myo-inositol oxygenase 4; Short=AtMIOX4; Short=MI oxygenase 4	-	novel.329	20.0142	13.0549	29.0206	91.5451	65.6747	79.2749	20.6966	78.8315	-1.91523	5.82291e-08	4.49175e-06	- && Q03091.1 RecName: Full=Extracellular ribonuclease; Flags: Precursor && PF04231:Endonuclease I	-
GLYMA_20G031300	959.014	986.903	1068.81	350.705	446.971	393.555	1004.91	397.077	1.33958	2.04034e-19	2.01345e-17	hypothetical protein && F4JTP5.1 RecName: Full=Serine/threonine-protein kinase STY46; AltName: Full=Serine/threonine/tyrosine-protein kinase 46	Pkinase_Tyr	GLYMA_06G049400	255.778	311.743	274.453	533.044	538.461	577.424	280.658	549.643	-0.970536	1.13102e-14	9.71403e-13	hypothetical protein && Q9ZQB9.1 RecName: Full=Probable xyloglucan glycosyltransferase 12; AltName: Full=Cellulose synthase-like protein C12; Short=AtCslC12	-	GLYMA_13G274100	392.91	460.483	319.227	106.367	177.232	213.947	390.873	165.848	1.23764	5.85329e-08	4.49506e-06	hypothetical protein && O80340.1 RecName: Full=Ethylene-responsive transcription factor 4; Short=AtERF4; AltName: Full=Ethylene-responsive element-binding factor 4; Short=EREBP-4; AltName: Full=Protein RELATED TO APETALA2 5	AP2
GLYMA_04G141400	67.6483	97.0725	88.9029	328.786	282.557	412.865	84.5412	341.403	-2.01604	2.26937e-19	2.23421e-17	hypothetical protein && F4JCX9.1 RecName: Full=Protein LNK2; AltName: Full=Night light-inducible and clock-regulated 2	-	GLYMA_01G190600	193.393	198.852	154.586	403.415	367.352	470.531	182.277	413.766	-1.18732	1.14807e-14	9.83732e-13	hypothetical protein && O82333.1 RecName: Full=Probable indole-3-acetic acid-amido synthetase GH3.1; AltName: Full=Auxin-responsive GH3-like protein 1; Short=AtGH3-1	-	GLYMA_04G176600	700.496	918.592	750.533	420.235	454.325	468.009	789.874	447.523	0.819014	5.8547e-08	4.49506e-06	hypothetical protein && Q9LV16.2 RecName: Full=Hydroxyproline O-galactosyltransferase GALT6; AltName: Full=Beta-1,3-galactosyltransferase 19	Galactosyl_T
GLYMA_03G138400	119.379	154.237	109.647	564.914	430.235	396.314	127.755	463.821	-1.86178	2.43372e-19	2.39041e-17	hypothetical protein && P93756.1 RecName: Full=G-type lectin S-receptor-like serine/threonine-protein kinase SD3-1; AltName: Full=S-domain-3 (SD3) receptor kinase 1; Short=SD3-1; Flags: Precursor	B_lectin	GLYMA_13G047300	440.853	437.061	499.305	800.124	801.407	865.137	459.073	822.223	-0.838788	1.41762e-14	1.21185e-12	hypothetical protein && Q75KD7.1 RecName: Full=Allene oxide cyclase, chloroplastic; Short=OsAOC; AltName: Full=Protein COLEOPTILE PHOTOMORPHOGENESIS 2; AltName: Full=Protein HEBIBA; Flags: Precursor >A2XID3.1 RecName: Full=Allene oxide cyclase, chloroplastic; Short=OsAOC; Flags: Precursor	-	GLYMA_06G094700	1363.07	1671.03	1479.05	903.245	922.144	939.838	1504.38	921.742	0.706395	5.9271e-08	4.53999e-06	hypothetical protein && Q9FMF4.1 RecName: Full=Transcription factor SAC51; AltName: Full=Basic helix-loop-helix protein 142; Short=AtbHLH142; Short=bHLH 142; AltName: Full=Protein SUPPRESSOR OF ACAULIS 51; AltName: Full=Transcription factor EN 128; AltName: Full=bHLH transcription factor bHLH142	-
GLYMA_03G125200	101.472	76.5794	88.9029	398.528	281.572	335.625	88.9849	338.575	-1.92605	2.58478e-19	2.53284e-17	hypothetical protein && Q93Y09.1 RecName: Full=Serine carboxypeptidase-like 45; Flags: Precursor	Peptidase_S10	GLYMA_07G104200	140.366	156.389	166.986	364.302	308.382	393.607	154.58	355.431	-1.19775	1.48933e-14	1.27018e-12	hypothetical protein && Q9LE73.1 RecName: Full=Nudix hydrolase 4; Short=AtNUDT4; AltName: Full=ADP-ribose pyrophosphatase; AltName: Full=NADH pyrophosphatase	NUDIX	GLYMA_09G153900	838.489	982.68	717.51	489.984	497.508	421.208	846.226	469.567	0.848353	5.94646e-08	4.54418e-06	hypothetical protein && Q42971.2 RecName: Full=Enolase; AltName: Full=2-phospho-D-glycerate hydro-lyase; AltName: Full=2-phosphoglycerate dehydratase; AltName: Full=OSE1	-
GLYMA_18G201500	345.205	352.697	274.611	909.641	797.46	1050.09	324.171	919.065	-1.50426	2.75138e-19	2.68981e-17	hypothetical protein && -	-	GLYMA_02G152500	90.4581	98.3906	81.0131	239.143	236.845	218.782	89.9539	231.59	-1.3684	1.70199e-14	1.44816e-12	hypothetical protein && -	-	GLYMA_15G007300	8402.8	8979.41	7975.66	5347.98	5768.57	5474.75	8452.62	5530.43	0.611941	6.20047e-08	4.72724e-06	hypothetical protein && Q9XI37.1 RecName: Full=SNF1-related protein kinase regulatory subunit gamma-like PV42a; Short=AtPV42a; AltName: Full=AKIN subunit gamma-like PV42a; AltName: Full=CBS domain-containing protein CBSCBS4	CBS
GLYMA_10G230000	860.526	1003.08	1149.81	316.83	383.962	389.877	1004.47	363.557	1.46581	2.80717e-19	2.73797e-17	hypothetical protein && Q0JL44.1 RecName: Full=Protein SGT1 homolog; Short=OsSGT1; AltName: Full=Suppressor of G2 allele of SKP1 homolog	-	GLYMA_11G068000	6134.51	6305.28	6089.21	4240.88	4306.72	4131.88	6176.33	4226.49	0.547221	1.82222e-14	1.54685e-12	hypothetical protein && -	-	GLYMA_08G025100	685.749	680.043	644.458	435.057	357.162	372.497	670.083	388.239	0.786759	6.40016e-08	4.86814e-06	hypothetical protein && Q6K4V2.1 RecName: Full=Bidirectional sugar transporter SWEET4; Short=OsSWEET4 >A2X3S3.1 RecName: Full=Bidirectional sugar transporter SWEET4; Short=OsSWEET4	-
GLYMA_17G226700	1400.72	1112.02	1461.96	543.991	513.919	446.888	1324.9	501.599	1.402	3.08996e-19	3.0068e-17	hypothetical protein && P93163.1 RecName: Full=Guanine nucleotide-binding protein alpha-2 subunit; Short=GP-alpha-2	-	GLYMA_14G033000	759.016	707.376	878.745	1425.92	1288.63	1379.62	781.712	1364.73	-0.801583	1.82875e-14	1.54879e-12	hypothetical protein && -	-	GLYMA_13G123500	537061	704767	709418	387949	380047	415562	650415	394519	0.721265	6.46323e-08	4.90471e-06	hypothetical protein && P04347.1 RecName: Full=Glycinin; Contains: RecName: Full=Glycinin A3 subunit; Contains: RecName: Full=Glycinin B4 subunit; Flags: Precursor	-
GLYMA_01G168500	209.909	139.137	148.171	586.833	484.383	670.331	165.739	580.516	-1.80757	3.3789e-19	3.28035e-17	hypothetical protein && C0SVM5.1 RecName: Full=B-box zinc finger protein 19; AltName: Full=Protein DOUBLE B-BOX 1B; AltName: Full=Protein SALT TOLERANCE HOMOLOG 5	zf-B_box	GLYMA_16G062400	127.889	126.354	140.533	350.892	273.581	310.69	131.592	311.721	-1.23991	1.85284e-14	1.56556e-12	hypothetical protein && Q8GYK7.1 RecName: Full=TLC domain-containing protein At5g14285	LAG1	GLYMA_19G026600	166.434	178.022	169.12	88.0576	72.8719	62.0828	171.192	74.3374	1.20056	6.52617e-08	4.94101e-06	hypothetical protein && Q6TPH1.2 RecName: Full=Purple acid phosphatase 23; Flags: Precursor	Metallophos
GLYMA_15G265200	113.41	108.937	112.61	446.352	312.092	398.153	111.653	385.532	-1.78757	3.66485e-19	3.54974e-17	hypothetical protein && Q7VG78.1 RecName: Full=Probable GMP synthase [glutamine-hydrolyzing]; AltName: Full=GMP synthetase; AltName: Full=Glutamine amidotransferase	-	GLYMA_02G030200	387.826	373.884	323.226	659.32	671.868	677.324	361.645	669.504	-0.891622	1.87282e-14	1.57879e-12	hypothetical protein && P42751.3 RecName: Full=Cyclin-D1-1; AltName: Full=Cyclin-delta-1; Short=Cyclin-d1; AltName: Full=G1/S-specific cyclin-D1-1; Short=CycD1;1	Cyclin_C	GLYMA_14G047200	521.422	748.878	677.481	326.947	339.169	378.227	649.26	348.114	0.898988	6.62083e-08	5.0011e-06	hypothetical protein && Q9LVE0.1 RecName: Full=Protein NRT1/ PTR FAMILY 6.4; Short=AtNPF6.4; AltName: Full=Nitrate transporter 1.3	-
GLYMA_12G224000	99.4827	89.5224	235.099	1.99264	10.8297	5.51713	141.368	6.11316	4.5321	3.74904e-19	3.62292e-17	hypothetical protein && -	-	GLYMA_07G243100	1431.73	1366.08	1330.1	2321.03	2207.98	2044.96	1375.97	2191.32	-0.671525	1.92536e-14	1.61934e-12	hypothetical protein && -	-	novel.368	67.4162	77.1427	100.071	22.6683	26.9896	23.878	81.5433	24.512	1.73606	6.73422e-08	5.07503e-06	- && - && -	-
GLYMA_15G088500	1658.38	1603.85	1492.58	475.245	440.08	693.32	1584.94	536.215	1.56271	4.02906e-19	3.88457e-17	hypothetical protein && O22558.2 RecName: Full=Serine/threonine-protein kinase STY8; AltName: Full=Serine/threonine/tyrosine-protein kinase 8	Pkinase_Tyr	GLYMA_09G189200	196.512	128.426	142.186	347.54	407.954	368.632	155.708	374.709	-1.27053	2.1007e-14	1.76275e-12	hypothetical protein && Q56YU0.2 RecName: Full=Aldehyde dehydrogenase family 2 member C4; AltName: Full=ALDH1a; AltName: Full=Protein REDUCED EPIDERMAL FLUORESCENCE 1	Aldedh	GLYMA_17G050900	86.377	109.187	73.0519	21.7964	22.4913	36.2945	89.5385	26.8608	1.73888	6.99608e-08	5.26025e-06	hypothetical protein && Q9LF64.1 RecName: Full=RING-H2 finger protein ATL52; AltName: Full=RING-type E3 ubiquitin transferase ATL52	-
GLYMA_03G158700	136.291	141.294	133.354	472.256	371.163	416.543	136.98	419.988	-1.61665	4.21964e-19	4.05898e-17	hypothetical protein && P13089.1 RecName: Full=Auxin-induced protein AUX28	-	GLYMA_09G026300	169.479	269.279	148.8	50.2871	55.1028	54.9452	195.853	53.445	1.8688	2.27029e-14	1.90069e-12	hypothetical protein && -	-	GLYMA_16G115600	526.689	602.9	514.365	271.148	319.377	328.561	547.985	306.362	0.838674	7.02992e-08	5.27357e-06	hypothetical protein && Q9LN01.1 RecName: Full=Pentatricopeptide repeat-containing protein At1g08070, chloroplastic; AltName: Full=Protein ORGANELLE TRANSCRIPT PROCESSING 82; Flags: Precursor	PPR
GLYMA_08G042900	2075.21	1773.19	2178.12	534.028	643.875	855.155	2008.84	677.686	1.56718	4.28897e-19	4.11623e-17	hypothetical protein && Q9ZU93.2 RecName: Full=Plant UBX domain-containing protein 2; Short=PUX2; AltName: Full=AtPUB3; AltName: Full=CDC48-interacting UBX-domain protein 2	-	GLYMA_01G216000	41.5899	50.7488	17.36	321.838	308.382	418.582	36.5662	349.601	-3.26752	2.29294e-14	1.91526e-12	hypothetical protein && Q9LN86.1 RecName: Full=Dehydration-responsive element-binding protein 1F; Short=Protein DREB1F	-	GLYMA_10G169600	1025.99	826.021	755.537	460.341	474.117	529.136	869.182	487.865	0.833517	7.0985e-08	5.31283e-06	hypothetical protein && Q9ZVQ6.1 RecName: Full=F-box protein PP2-B10; AltName: Full=Protein PHLOEM PROTEIN 2-LIKE B10; Short=AtPP2-B10	-
GLYMA_08G220000	2223.44	1824.96	2471.5	574.877	789.584	389.877	2173.3	584.779	1.89456	4.32172e-19	4.1382e-17	hypothetical protein && Q9SAG8.1 RecName: Full=Chaperone protein dnaJ 8, chloroplastic; Short=AtDjC8; Short=AtJ8; Flags: Precursor	-	GLYMA_06G186300	510.516	527.166	549.732	273.786	247.479	295.705	529.138	272.323	0.959576	2.32234e-14	1.93539e-12	hypothetical protein && Q9S795.1 RecName: Full=Betaine aldehyde dehydrogenase 1, chloroplastic; Short=BADH; AltName: Full=Aldehyde dehydrogenase family 10 member A8; Flags: Precursor	Aldedh	GLYMA_05G116900	1019.67	782.109	924.657	545.783	532.595	509.079	908.812	529.152	0.780814	7.13717e-08	5.32958e-06	hypothetical protein && Q402F4.1 RecName: Full=Tobamovirus multiplication protein 1; Short=NtTOM1	-
GLYMA_08G329300	1088.34	760.401	1211.05	278.97	358.365	237.237	1019.93	291.524	1.80779	4.53747e-19	4.33488e-17	hypothetical protein && O23310.1 RecName: Full=Nuclear transcription factor Y subunit B-3; Short=AtNF-YB-3; AltName: Full=Transcriptional activator HAP3C	-	GLYMA_18G143400	114.372	83.8909	137.226	0	0	0	111.83	0	9.21474	2.49884e-14	2.07774e-12	hypothetical protein && -	-	GLYMA_09G148700	60.0425	59.3406	53.0377	159.55	148.443	119.39	57.4736	142.461	-1.31217	7.29007e-08	5.43135e-06	hypothetical protein && -	-
GLYMA_02G042200	1079.39	1074.27	1265.38	459.304	481.429	495.622	1139.68	478.785	1.25116	4.57958e-19	4.36517e-17	Probable acyl-activating enzyme 2 [Source:Projected from Arabidopsis thaliana (AT2G17650) UniProtKB/Swiss-Prot;Acc:Q9SEY5] && Q9SEY5.1 RecName: Full=Probable acyl-activating enzyme 2; AltName: Full=AMP-binding protein 2; Short=AtAMPBP2	AMP-binding	GLYMA_11G097500	248.5	243.387	242.213	93.8693	109.239	90.9093	244.7	98.0058	1.31812	2.60581e-14	2.16175e-12	hypothetical protein && -	-	GLYMA_18G256400	838.489	994.548	1023.73	1500.47	1672.45	1523.42	952.255	1565.45	-0.717236	7.34375e-08	5.45891e-06	hypothetical protein && Q8LGJ5.1 RecName: Full=Plant cysteine oxidase 2	-
GLYMA_13G326100	295.464	325.732	248.928	939.531	718.698	812.857	290.041	823.695	-1.50664	4.64067e-19	4.41337e-17	hypothetical protein && O80623.1 RecName: Full=Probable receptor-like protein kinase At2g39360; Flags: Precursor	Pkinase_Tyr	GLYMA_13G024800	0	0	0	105.044	106.339	96.9033	0	102.762	-9.18165	2.67279e-14	2.21229e-12	hypothetical protein && -	-	GLYMA_17G179000	33.7081	42.7252	31.022	0	0	0.95512	35.8184	0.318373	6.77964	7.36629e-08	5.46325e-06	hypothetical protein && Q9FGR0.2 RecName: Full=Cleavage and polyadenylation specificity factor subunit 1; AltName: Full=Cleavage and polyadenylation specificity factor 160 kDa subunit; Short=AtCPSF160; Short=CPSF 160 kDa subunit	-
GLYMA_06G134200	900.319	891.988	939.407	356.683	414.482	377.004	910.571	382.723	1.25056	5.2437e-19	4.97559e-17	hypothetical protein && Q9ZUZ2.1 RecName: Full=CDPK-related kinase 3; Short=AtCRK3; AltName: Full=Calcium/calmodulin-dependent protein kinase 4; Short=AtCK	Pkinase	GLYMA_16G206300	21.8347	19.6781	12.4	83.8119	94.7382	107.892	17.9709	95.4808	-2.43044	2.88243e-14	2.38042e-12	hypothetical protein && O82711.1 RecName: Full=Kunitz-type trypsin inhibitor-like 2 protein; AltName: Full=Protease inhibitor from pea 2; Flags: Precursor	-	GLYMA_20G157300	1255.63	1097.8	1056.75	670.459	678.338	724.936	1136.73	691.244	0.717833	7.40815e-08	5.48186e-06	hypothetical protein && Q9XFM6.2 RecName: Full=Membrane steroid-binding protein 1; Short=AtMP1; AltName: Full=Membrane-associated progesterone-binding protein 5; Short=AtMAPR5	-
GLYMA_02G029900	123.359	256.703	257.818	10.9595	35.4427	17.4709	212.627	21.291	3.32071	5.28304e-19	5.00159e-17	hypothetical protein && O48676.1 RecName: Full=UDP-glycosyltransferase 74B1; AltName: Full=N-hydroxythioamide S-beta-glucosyltransferase; AltName: Full=Thiohydroximate S-glucosyltransferase	UDPGT	GLYMA_07G215900	190.274	185.389	219.066	384.417	412.788	469.532	198.243	422.245	-1.08822	2.98857e-14	2.4625e-12	hypothetical protein && O48809.1 RecName: Full=Leucine-rich repeat extensin-like protein 2; Short=AtLRX2; Short=LRR/EXTENSIN2; AltName: Full=Cell wall hydroxyproline-rich glycoprotein; Flags: Precursor	LRRNT_2	GLYMA_12G058900	442.419	383.34	398.283	239.761	185.328	227.318	408.014	217.469	0.908167	7.45882e-08	5.5069e-06	hypothetical protein && Q40193.1 RecName: Full=Ras-related protein Rab11C	Ras
GLYMA_08G004300	505.372	463.791	633.186	186.312	175.244	148.043	534.116	169.866	1.65424	5.35551e-19	5.05879e-17	hypothetical protein && -	-	GLYMA_10G159600	160.121	127.39	79.3598	23.4673	26.1013	19.9801	122.29	23.1829	2.39294	3.10197e-14	2.55018e-12	hypothetical protein && Q8GT20.1 RecName: Full=Benzyl alcohol O-benzoyltransferase; AltName: Full=Benzoyl coenzyme A:benzyl alcohol benzoyl transferase	-	GLYMA_10G050800	40.0284	32.0439	42.0298	5.23115	5.39792	5.73072	38.034	5.45326	2.80601	7.56138e-08	5.57005e-06	hypothetical protein && Q42580.1 RecName: Full=Peroxidase 21; Short=Atperox P21; AltName: Full=ATP2a/ATP2b; AltName: Full=PRXR5; Flags: Precursor	-
GLYMA_07G204000	353.164	397.997	493.905	105.61	133.894	80.9179	415.022	106.807	1.96021	5.50405e-19	5.18742e-17	hypothetical protein && Q9SF32.1 RecName: Full=Protein IQ-DOMAIN 1	-	GLYMA_16G045500	346.236	308.636	257.919	643.675	567.462	609.392	304.264	606.843	-0.999328	3.15706e-14	2.58964e-12	hypothetical protein && -	-	GLYMA_06G064400	483.5	521.01	528.375	320.844	279.792	262.658	510.962	287.765	0.827521	7.59936e-08	5.57909e-06	hypothetical protein && Q0V7T5.1 RecName: Full=Probable receptor-like protein kinase At1g80640; Flags: Precursor	Pkinase_Tyr
GLYMA_08G286700	347.195	317.103	371.416	77.713	107.312	111.262	345.238	98.7626	1.80436	5.63984e-19	5.30347e-17	hypothetical protein && P27141.1 RecName: Full=Carbonic anhydrase, chloroplastic; AltName: Full=Carbonate dehydratase; Flags: Precursor	-	GLYMA_10G066100	7.27823	11.3926	12.4	64.8145	71.537	100.899	10.3569	79.0836	-2.92058	3.31455e-14	2.71273e-12	hypothetical protein && Q8GYY1.2 RecName: Full=Heat stress transcription factor A-3; Short=AtHsfA3; AltName: Full=AtHsf-17	HSF_DNA-bind	GLYMA_09G144200	17.9074	23.7362	32.0227	75.8516	92.6642	81.1852	24.5555	83.2337	-1.75662	7.60778e-08	5.57909e-06	hypothetical protein && O80844.1 RecName: Full=Probable methyltransferase PMT16	-
GLYMA_14G069200	964.983	1061.33	949.285	211.22	391.838	267.581	991.864	290.213	1.77303	6.25565e-19	5.8694e-17	hypothetical protein && Q6NLC8.1 RecName: Full=Uncharacterized protein At1g66480	-	GLYMA_20G131100	916.018	910.372	615.865	346.423	406.021	376.624	814.085	376.356	1.11007	3.62638e-14	2.9613e-12	hypothetical protein && Q948Z4.1 RecName: Full=Snakin-1; Flags: Precursor	-	GLYMA_07G074900	119.032	98.5053	119.085	249.351	216.816	231.139	112.207	232.436	-1.04815	7.67212e-08	5.61369e-06	hypothetical protein && -	Auxin_inducible
GLYMA_02G022300	60.6845	61.4792	71.1223	319.819	225.455	250.11	64.4287	265.128	-2.0398	6.28662e-19	5.88529e-17	hypothetical protein && A2X980.1 RecName: Full=Homeobox-leucine zipper protein HOX16; AltName: Full=HD-ZIP protein HOX16; AltName: Full=Homeodomain transcription factor HOX16; AltName: Full=OsHox16	HALZ	GLYMA_01G175200	3.11924	3.10707	3.30666	82.6944	53.1694	50.9492	3.17766	62.271	-4.28513	3.98854e-14	3.24977e-12	hypothetical protein && -	-	GLYMA_13G310900	1712.79	1722.06	1686.2	1028.79	1154.25	1085.97	1707.02	1089.67	0.647591	7.87788e-08	5.75138e-06	hypothetical protein && Q9ZT42.1 RecName: Full=E3 ubiquitin-protein ligase RHF2A; AltName: Full=RING-H2 finger F2a; AltName: Full=RING-H2 zinc finger protein RHF2a	-
GLYMA_05G178900	2031.44	1973.81	2528.79	943.516	901.819	911.246	2178.01	918.86	1.24527	6.57437e-19	6.14096e-17	hypothetical protein && Q94FB9.1 RecName: Full=ABC transporter D family member 1; Short=ABC transporter ABCD.1; Short=AtABCD1; AltName: Full=Peroxisomal ABC transporter 1; Short=AtPXA1; AltName: Full=Protein ACETATE NON-UTILIZING 2; AltName: Full=Protein COMATOSE; AltName: Full=Protein PEROXISOME DEFECTIVE 3; Short=Ped3p	ABC_tran	GLYMA_07G106000	76.9413	86.998	84.3198	198.914	216.544	237.763	82.753	217.74	-1.39586	4.0142e-14	3.26339e-12	hypothetical protein && Q5PNY6.1 RecName: Full=U-box domain-containing protein 21; AltName: Full=Plant U-box protein 21	U-box	GLYMA_17G048100	935.4	1034.9	1117.79	634.712	631.556	615.097	1029.36	627.122	0.714996	8.26487e-08	6.02047e-06	hypothetical protein && A6X935.2 RecName: Full=Inter alpha-trypsin inhibitor, heavy chain 4; Short=ITI heavy chain H4; Short=ITI-HC4; Short=Inter-alpha-inhibitor heavy chain 4; Flags: Precursor	-
GLYMA_17G253200	12.9328	7.55008	17.7806	146.459	99.4363	127.814	12.7545	124.57	-3.27773	6.99506e-19	6.51939e-17	hypothetical protein && Q9SI15.1 RecName: Full=bZIP transcription factor 2; Short=AtbZIP2; AltName: Full=G-box-binding factor 5; AltName: Full=Protein FLORAL TRANSITION AT THE MERISTEM 3	bZIP_1	GLYMA_07G105700	193.393	216.459	200.88	546.454	380.886	435.565	203.577	454.302	-1.15645	4.3567e-14	3.53396e-12	hypothetical protein && Q9FX43.1 RecName: Full=Mitogen-activated protein kinase kinase 9; Short=AtMKK9; Short=MAP kinase kinase 9	Pkinase	novel.380	24.2277	13.0549	29.0206	0	0	0	22.1011	0	7.05319	8.48534e-08	6.15553e-06	- && Q9FGR0.2 RecName: Full=Cleavage and polyadenylation specificity factor subunit 1; AltName: Full=Cleavage and polyadenylation specificity factor 160 kDa subunit; Short=AtCPSF160; Short=CPSF 160 kDa subunit && -	-
GLYMA_01G112900	382.014	456.241	333.88	1297.21	1358.64	928.717	390.711	1194.85	-1.61314	7.4095e-19	6.89034e-17	hypothetical protein && Q9FF86.1 RecName: Full=BAHD acyltransferase DCR; AltName: Full=Protein DEFECTIVE IN CUTICULAR RIDGES; AltName: Full=Protein PERMEABLE LEAVES 3	-	GLYMA_14G112500	17.6757	16.571	11.5733	83.8119	87.0044	84.9153	15.2734	85.2439	-2.4971	5.51946e-14	4.46721e-12	hypothetical protein && -	-	GLYMA_11G195800	4407.33	5153.13	4846.44	3057.61	3055.22	3208.25	4802.3	3107.02	0.628134	8.48793e-08	6.15553e-06	hypothetical protein && Q9FJH9.1 RecName: Full=P-loop NTPase domain-containing protein LPA1 homolog 1; AltName: Full=Protein LOW PHYTIC ACID 1 homolog 1	-
GLYMA_14G220000	801.831	803.544	1107.33	233.139	295.355	331.947	904.237	286.814	1.65603	7.69733e-19	7.14217e-17	hypothetical protein && B6ETT4.1 RecName: Full=Synaptotagmin-2; AltName: Full=NTMC2T1.2; AltName: Full=Synaptotagmin B	C2	GLYMA_16G178000	97.7363	86.998	95.8931	249.201	205.91	269.731	93.5425	241.614	-1.3672	6.08329e-14	4.91266e-12	hypothetical protein && O03982.1 RecName: Full=Heavy metal-associated isoprenylated plant protein 39; Short=AtHIP39; Flags: Precursor	HMA	GLYMA_08G025700	1944.54	1717.32	1579.12	959.915	1009.41	1169.07	1746.99	1046.13	0.740043	8.58611e-08	6.21296e-06	hypothetical protein && Q03685.1 RecName: Full=Luminal-binding protein 5; Short=BiP 5; AltName: Full=78 kDa glucose-regulated protein homolog 5; Short=GRP-78-5; Flags: Precursor	HSP70
GLYMA_18G040800	83.5655	48.5362	61.2442	280.963	241.207	315.396	64.4486	279.189	-2.11226	8.52018e-19	7.88822e-17	hypothetical protein && Q0WPN8.1 RecName: Full=Cysteine-rich repeat secretory protein 60; AltName: Full=Plasmodesmata-located protein 7; Short=PDLP7; Flags: Precursor	-	GLYMA_01G228700	971.124	1075.05	939.091	505.106	595.497	395.605	995.087	498.736	0.995725	6.11106e-14	4.92419e-12	hypothetical protein && P30081.1 RecName: Full=Chalcone synthase 7; AltName: Full=Naringenin-chalcone synthase 7	Chal_sti_synt_N	GLYMA_03G255000	1194.53	1268.7	1219.87	716.667	766.504	816.627	1227.7	766.6	0.679538	8.7994e-08	6.35324e-06	hypothetical protein && Q99089.1 RecName: Full=Common plant regulatory factor 1; Short=CPRF-1	MFMR
GLYMA_13G207800	2229.41	1814.18	2489.28	491.186	776.785	350.338	2177.62	539.436	2.01383	8.91223e-19	8.23302e-17	hypothetical protein && P24805.1 RecName: Full=Stem-specific protein TSJT1	-	GLYMA_17G034900	67.5836	70.4269	55.3865	167.624	188.51	199.801	64.4657	185.311	-1.53116	6.1415e-14	4.93782e-12	hypothetical protein && Q9M7R0.1 RecName: Full=Calcium-binding allergen Ole e 8; AltName: Full=PCA18/PCA23; AltName: Allergen=Ole e 8	-	GLYMA_14G156400	7081.86	6718.54	6438.57	4540.64	4524.35	4375.4	6746.32	4480.13	0.590525	9.04261e-08	6.51446e-06	hypothetical protein && P12886.1 RecName: Full=Alcohol dehydrogenase 1	ADH_zinc_N
GLYMA_15G125700	682.452	813.252	1192.29	264.025	254.006	270.339	895.997	262.79	1.76967	9.12003e-19	8.40646e-17	hypothetical protein && Q93W93.1 RecName: Full=F-box/kelch-repeat protein At1g55270	Kelch_1	novel.635	75.9016	115.997	114.906	0	0	0	102.268	0	9.08433	6.18954e-14	4.96551e-12	- && P56821.1 RecName: Full=Eukaryotic translation initiation factor 3 subunit B; Short=eIF3b; AltName: Full=eIF-3-eta; AltName: Full=eIF3 p110 && -	-	GLYMA_14G120300	391.857	372.659	320.227	200.527	158.339	203.44	361.581	187.436	0.947601	9.49899e-08	6.82821e-06	hypothetical protein && Q8L9J7.1 RecName: Full=Bidirectional sugar transporter SWEET1; Short=AtSWEET1; AltName: Full=Protein SUGARS WILL EVENTUALLY BE EXPORTED TRANSPORTERS 1	-
GLYMA_09G127700	70.6327	81.9723	53.3417	235.132	326.86	422.98	68.6489	328.324	-2.26094	9.36356e-19	8.61201e-17	hypothetical protein && A6BM07.1 RecName: Full=Isoflavone 7-O-glucosyltransferase 1; AltName: Full=UDP-glucose:isoflavone 7-O-glucosyltransferase; Flags: Precursor	UDPGT	GLYMA_17G066600	149.724	139.818	95.8931	318.485	319.016	306.694	128.478	314.732	-1.30123	6.26721e-14	5.01679e-12	hypothetical protein && Q9FHH8.2 RecName: Full=Zinc finger protein CONSTANS-LIKE 5	CCT	GLYMA_14G217100	751.058	630.197	646.459	361.821	367.958	432.669	675.905	387.483	0.803597	9.85913e-08	7.05814e-06	hypothetical protein && P59169.2 RecName: Full=Histone H3.3; AltName: Full=Histone H3.2 >Q71V89.3 RecName: Full=Histone H3.3 >P69245.2 RecName: Full=Histone H3.3 >P69244.2 RecName: Full=Histone H3.3; AltName: Full=Histone H3.2; AltName: Full=Minor histone H3 >Q71H73.3 RecName: Full=Histone H3.3 >Q6RUR1.3 RecName: Full=Histone H3.3 >Q71U98.3 RecName: Full=Histone H3.3 >Q711T2.3 RecName: Full=Histo…	Histone
GLYMA_01G035000	569.041	586.749	461.307	1351.01	1265.11	1632.15	539.033	1416.09	-1.39408	9.43125e-19	8.65529e-17	hypothetical protein && Q27GI3.2 RecName: Full=Nucleobase-ascorbate transporter 6; Short=AtNAT6	-	GLYMA_17G232600	294.249	338.671	354.639	620.208	616.765	601.4	329.186	612.791	-0.89413	6.64696e-14	5.30913e-12	hypothetical protein && O81001.1 RecName: Full=Growth-regulating factor 1; Short=AtGRF1; AltName: Full=Transcription activator GRF1	-	GLYMA_19G066300	70.5763	121.055	141.1	273.763	275.294	232.094	110.91	260.384	-1.23135	9.86202e-08	7.05814e-06	hypothetical protein && P35694.1 RecName: Full=Xyloglucan endotransglucosylase/hydrolase 2; AltName: Full=Brassinosteroid-regulated protein BRU1; Flags: Precursor	-
GLYMA_18G284100	699.364	813.252	708.26	1868.1	1546.68	1908.01	740.292	1774.26	-1.2615	9.91838e-19	9.08246e-17	hypothetical protein && Q9LRT1.1 RecName: Full=Probably inactive leucine-rich repeat receptor-like protein kinase At3g28040; Flags: Precursor	Pkinase	GLYMA_13G293200	32.2322	26.9279	22.3199	127.394	97.6383	116.883	27.16	113.972	-2.07751	6.77877e-14	5.39391e-12	hypothetical protein && Q9FJH0.1 RecName: Full=Ras-related protein RABA1f; Short=AtRABA1f	Ras	GLYMA_18G266200	338.134	318.065	240.171	137.754	164.636	131.806	298.79	144.732	1.04418	9.98075e-08	7.12752e-06	hypothetical protein && P68427.2 RecName: Full=Histone H3.2 >P68428.2 RecName: Full=Histone H3.2 >P68429.2 RecName: Full=Histone H3.2; AltName: Full=Histone H3.1; AltName: Full=Major histone H3 >P68430.2 RecName: Full=Histone H3.2	Histone
GLYMA_13G199300	673.498	679.507	621.332	2120.17	1506.31	2765.92	658.113	2130.8	-1.69524	9.96794e-19	9.10796e-17	hypothetical protein && F4JCX9.1 RecName: Full=Protein LNK2; AltName: Full=Night light-inducible and clock-regulated 2	-	GLYMA_02G249600	352.474	359.384	367.866	727.487	624.498	630.371	359.908	660.786	-0.874865	6.78265e-14	5.39391e-12	hypothetical protein && Q7X9A0.1 RecName: Full=Ribulose bisphosphate carboxylase/oxygenase activase 1, chloroplastic; Short=RA 1; Short=RuBisCO activase 1; AltName: Full=RuBisCO activase alpha form; Flags: Precursor	AAA	GLYMA_13G032400	38.975	18.989	24.0171	90.6732	83.6677	94.5568	27.327	89.6326	-1.707	1.02084e-07	7.27115e-06	hypothetical protein && Q9C5W3.1 RecName: Full=NAD kinase 2, chloroplastic; Short=AtNADK-2; Flags: Precursor	-
GLYMA_13G188900	111.421	113.251	131.379	9.96321	14.7678	18.3904	118.684	14.3738	3.03956	1.08698e-18	9.91046e-17	hypothetical protein && Q9M0X5.1 RecName: Full=Cysteine-rich receptor-like protein kinase 25; Short=Cysteine-rich RLK25; Flags: Precursor	Pkinase_Tyr	GLYMA_08G045200	121.65	108.747	120.693	276.021	264.88	270.73	117.03	270.544	-1.20736	6.86326e-14	5.44615e-12	hypothetical protein && Q9ZU95.1 RecName: Full=Nudix hydrolase 17, mitochondrial; Short=AtNUDT17; Flags: Precursor	NUDIX	GLYMA_16G029100	481.394	453.362	466.331	790.775	707.127	886.351	467.029	794.751	-0.766466	1.02263e-07	7.27115e-06	hypothetical protein && Q9M153.1 RecName: Full=GDSL esterase/lipase At4g01130; AltName: Full=Extracellular lipase At4g01130; Flags: Precursor	Lipase_GDSL
GLYMA_14G020000	11452.5	12988.3	9629.17	2236.74	3955.79	3965.9	11356.6	3386.14	1.74572	1.17762e-18	1.07135e-16	hypothetical protein && Q8VYE5.1 RecName: Full=Glucan endo-1,3-beta-glucosidase 12; AltName: Full=(1->3)-beta-glucan endohydrolase 12; Short=(1->3)-beta-glucanase 12; AltName: Full=Beta-1,3-endoglucanase 12; Short=Beta-1,3-glucanase 12; Flags: Precursor	Glyco_hydro_17	GLYMA_09G160100	310.885	306.564	310.826	596.741	542.328	568.433	309.425	569.167	-0.878466	7.37181e-14	5.837e-12	hypothetical protein && -	-	GLYMA_19G214500	595.159	610.021	320.227	164.781	238.408	249.286	508.469	217.492	1.22486	1.09047e-07	7.73667e-06	hypothetical protein && -	-
GLYMA_07G258700	166.136	138.059	136.318	678.495	421.374	481.829	146.838	527.233	-1.84351	1.22746e-18	1.11428e-16	hypothetical protein && O80690.2 RecName: Full=Beta-glucosidase 46; Short=AtBGLU46; Flags: Precursor	Glyco_hydro_1	GLYMA_16G037800	2889.46	2979.68	3503.4	1842.74	1968.23	1971.03	3124.18	1927.34	0.697283	7.85819e-14	6.20865e-12	hypothetical protein && -	-	GLYMA_04G167800	574.091	752.438	656.466	396.695	354.463	375.362	660.998	375.507	0.814869	1.10542e-07	7.82576e-06	hypothetical protein && O80622.2 RecName: Full=Expansin-A15; Short=AtEXPA15; AltName: Full=Alpha-expansin-15; Short=At-EXP15; Short=AtEx15; AltName: Full=Ath-ExpAlpha-1.3; Flags: Precursor	-
GLYMA_12G225200	684.441	747.458	951.261	262.032	246.13	150.802	794.387	219.655	1.85621	1.32066e-18	1.1963e-16	hypothetical protein && Q5M750.1 RecName: Full=VQ motif-containing protein 4; Short=AtVQ4; AltName: Full=MPK3/6-targeted VQ-motif-containing protein 1	-	GLYMA_16G165800	59.2656	47.6417	33.8933	168.741	137.274	177.823	46.9335	161.279	-1.79294	8.48588e-14	6.6901e-12	hypothetical protein && P09756.1 RecName: Full=Chlorophyll a-b binding protein 3, chloroplastic; AltName: Full=LHCII type I CAB-3; Short=LHCP; Flags: Precursor	-	GLYMA_08G261500	0	0	0	27.0276	17.0934	26.7433	0	23.6214	-6.89671	1.11147e-07	7.85156e-06	hypothetical protein && Q9CA27.1 RecName: Full=Ethylene-responsive transcription factor ERF118	AP2
GLYMA_03G229800	162.157	126.194	140.269	16.9375	19.6904	28.5052	142.873	21.711	2.71303	1.37718e-18	1.24481e-16	hypothetical protein && Q9FXB2.1 RecName: Full=Galactinol synthase 2; Short=AtGolS2; Short=GolS-2	Glyco_transf_8	GLYMA_17G039100	21153.7	20870.2	19415	31419.4	28546.2	30362.7	20479.6	30109.4	-0.556062	8.70603e-14	6.84887e-12	hypothetical protein && Q8W3Y4.1 RecName: Full=S-adenosylmethionine synthase; Short=AdoMet synthase; AltName: Full=Methionine adenosyltransferase; Short=MAT	-	GLYMA_15G084900	334.974	341.802	299.212	496.087	652.248	609.366	325.329	585.901	-0.84929	1.11698e-07	7.87353e-06	hypothetical protein && -	-
GLYMA_16G072600	636.689	497.227	748.76	190.297	202.811	128.733	627.559	173.947	1.85306	1.38304e-18	1.24742e-16	hypothetical protein && -	-	GLYMA_12G028300	1457.73	1431.32	1485.52	2219.34	2261.15	2160.84	1458.19	2213.78	-0.602079	8.82043e-14	6.92394e-12	hypothetical protein && P93472.1 RecName: Full=Delta(24)-sterol reductase; AltName: Full=Cell elongation protein diminuto	FAD_binding_4	GLYMA_19G184300	91.6439	122.242	115.082	226.683	225.813	227.318	109.656	226.605	-1.04892	1.13154e-07	7.95899e-06	hypothetical protein && Q9ZR72.1 RecName: Full=ABC transporter B family member 1; Short=ABC transporter ABCB.1; Short=AtABCB1; AltName: Full=Multidrug resistance protein 1; AltName: Full=P-glycoprotein 1; Short=AtPgp1	ABC_membrane
GLYMA_08G342000	646.638	512.327	589.722	162.4	203.795	108.504	582.896	158.233	1.88326	1.49277e-18	1.34349e-16	hypothetical protein && P01070.2 RecName: Full=Trypsin inhibitor A; AltName: Full=Kunitz-type trypsin inhibitor A; Flags: Precursor	-	GLYMA_14G003400	1267.45	1119.58	1119.3	1919.85	1782.62	1913.09	1168.78	1871.86	-0.679888	9.09396e-14	7.12334e-12	hypothetical protein && Q32904.1 RecName: Full=Chlorophyll a-b binding protein 3, chloroplastic; AltName: Full=LHCII type III CAB-3; Flags: Precursor	-	GLYMA_18G082200	42.1351	35.6043	31.022	1.74372	0	0	36.2538	0.581238	5.90892	1.13477e-07	7.96454e-06	hypothetical protein && Q9SX38.2 RecName: Full=Putative disease resistance protein At1g50180	-
GLYMA_08G286000	130.322	98.1511	146.196	11.9559	18.7058	5.51713	124.89	12.0596	3.3835	1.57289e-18	1.41257e-16	hypothetical protein && Q8GX84.2 RecName: Full=Zinc finger CCCH domain-containing protein 1; Short=AtC3H1	-	GLYMA_03G130900	163.24	135.675	180.213	359.832	355.751	337.663	159.71	351.082	-1.13162	9.41288e-14	7.35736e-12	hypothetical protein && Q9LZA6.1 RecName: Full=Triacylglycerol lipase SDP1; AltName: Full=Protein SUGAR-DEPENDENT 1	-	GLYMA_06G238200	5494.42	4792.34	4116.92	3096.84	2851.9	2866.31	4801.23	2938.35	0.708304	1.14268e-07	8.00289e-06	hypothetical protein && Q9LDA7.1 RecName: Full=Probable protein phosphatase 2C 39; Short=AtPP2C39	PP2C
GLYMA_15G108700	1956.83	1934.98	1643.72	3756.13	4233.43	4582.9	1845.17	4190.82	-1.18364	1.63691e-18	1.46692e-16	hypothetical protein && P92980.2 RecName: Full=5'-adenylylsulfate reductase 3, chloroplastic; AltName: Full=3'-phosphoadenosine-5'-phosphosulfate reductase homolog 26; Short=PAPS reductase homolog 26; Short=Prh-26; AltName: Full=Adenosine 5'-phosphosulfate 5'-adenylylsulfate sulfotransferase 3; Short=APS sulfotransferase 3; AltName: Full=Thioredoxin-independent APS reductase 3; Flags: Precursor	-	GLYMA_07G077600	356.633	282.743	293.466	583.331	580.029	619.382	310.948	594.247	-0.936105	9.63851e-14	7.51763e-12	hypothetical protein && Q9LEX0.1 RecName: Full=F-box protein PP2-A13; AltName: Full=Protein PHLOEM PROTEIN 2-LIKE A13; Short=AtPP2-A13; AltName: Full=SKP1-interacting partner 9	-	GLYMA_17G114700	173.807	148.351	145.103	285.097	313.079	297.042	155.754	298.406	-0.937616	1.19284e-07	8.33638e-06	hypothetical protein && O48781.1 RecName: Full=SPX domain-containing protein 2; AltName: Full=Protein SPX DOMAIN GENE 2; Short=AtSPX2	SPX
GLYMA_02G048400	3793.28	4159.02	3319.04	7745.4	8833.1	9894.98	3757.11	8824.49	-1.23201	1.76279e-18	1.57637e-16	hypothetical protein && Q05965.1 RecName: Full=Naringenin,2-oxoglutarate 3-dioxygenase; AltName: Full=FHT; AltName: Full=Flavanone-3-hydroxylase; Short=F3H, partial [Matthiola incana]	-	GLYMA_12G169400	22.8744	21.7495	28.1066	100.574	105.372	106.893	24.2435	104.28	-2.09578	1.01748e-13	7.91896e-12	hypothetical protein && Q43517.1 RecName: Full=Ferredoxin-1, chloroplastic; AltName: Full=Ferredoxin I; Flags: Precursor	Fer2	GLYMA_06G184200	426.618	449.801	443.315	220.58	260.899	260.748	439.911	247.409	0.830789	1.19972e-07	8.3666e-06	hypothetical protein && Q9LRA7.1 RecName: Full=Probable alpha,alpha-trehalose-phosphate synthase [UDP-forming] 9; AltName: Full=Trehalose-6-phosphate synthase 9; Short=AtTPS9	-
GLYMA_15G083400	38.7983	48.5362	27.6587	196.275	172.291	204.134	38.3311	190.9	-2.32142	1.90055e-18	1.69594e-16	hypothetical protein && O65493.1 RecName: Full=Cysteine protease XCP1; AltName: Full=Xylem cysteine peptidase 1; Short=AtXCP1; Flags: Precursor	Peptidase_C1	GLYMA_17G053700	419.018	442.24	453.012	242.496	205.91	211.789	438.09	220.065	0.996151	1.04244e-13	8.09602e-12	hypothetical protein && P41152.1 RecName: Full=Heat shock factor protein HSF30; AltName: Full=Heat shock transcription factor 30; Short=HSTF 30; AltName: Full=Heat stress transcription factor	HSF_DNA-bind	GLYMA_03G136100	956.467	1103.73	982.698	669.587	600.068	563.521	1014.3	611.059	0.730239	1.21764e-07	8.47347e-06	hypothetical protein && Q8GWK2.2 RecName: Full=AP2-like ethylene-responsive transcription factor At2g41710	AP2
GLYMA_02G111500	1126.14	1190.76	1177.47	506.131	456.816	550.794	1164.79	504.58	1.20646	1.9161e-18	1.70618e-16	hypothetical protein && F4I248.1 RecName: Full=CSC1-like protein At1g69450	-	GLYMA_18G228200	450.211	484.703	397.626	223.498	203.01	227.773	444.18	218.094	1.02502	1.15583e-13	8.94641e-12	hypothetical protein && -	DUF125	GLYMA_03G236900	264.398	305.01	311.221	484.753	504.705	567.341	293.543	518.933	-0.821751	1.22967e-07	8.53457e-06	hypothetical protein && Q944A6.1 RecName: Full=Sucrose nonfermenting 4-like protein; Short=SNF4; AltName: Full=CBS domain-containing protein CBSCBS3; AltName: Full=SNF1-related protein kinase regulatory subunit betagamma; Short=AKIN subunit betagamma; Short=AKINbetagamma	CBS
GLYMA_19G206600	226.821	204.931	193.611	565.91	727.559	1099.75	208.454	797.739	-1.93664	1.93198e-18	1.71668e-16	hypothetical protein && -	-	GLYMA_13G254500	1648	1767.92	1574.8	2461.83	2615.93	2856.15	1663.57	2644.64	-0.669575	1.15684e-13	8.94641e-12	hypothetical protein && Q7Y214.1 RecName: Full=Transcription factor GTE7; AltName: Full=Bromodomain-containing protein GTE7; AltName: Full=Protein GLOBAL TRANSCRIPTION FACTOR GROUP E7	Bromodomain	GLYMA_18G035000	2577.62	2632.35	1984.41	1029.66	1405.26	1505.27	2398.12	1313.4	0.868638	1.23164e-07	8.53457e-06	hypothetical protein && P49598.1 RecName: Full=Protein phosphatase 2C 37; Short=AtPP2C37; AltName: Full=Protein ABA-HYPERSENSITIVE GERMINATION 3; AltName: Full=Protein phosphatase 2C A; Short=PP2CA	PP2C
GLYMA_08G000800	81.5758	103.544	72.1101	345.723	278.619	474.473	85.7433	366.272	-2.09778	1.96541e-18	1.74269e-16	hypothetical protein && Q9SIT6.1 RecName: Full=ABC transporter G family member 5; Short=ABC transporter ABCG.5; Short=AtABCG5; AltName: Full=White-brown complex homolog protein 5; Short=AtWBC5	ABC2_membrane	GLYMA_13G178700	1418.22	1512.11	1623.57	2489.77	2362.65	2295.71	1517.96	2382.71	-0.64942	1.20372e-13	9.28926e-12	hypothetical protein && Q9FZA2.1 RecName: Full=Non-classical arabinogalactan protein 31; AltName: Full=Hydroxyproline-rich arabinogalactan protein 31; Flags: Precursor	-	GLYMA_14G054400	222.263	272.967	157.112	73.236	96.2629	102.198	217.447	90.5656	1.26235	1.23485e-07	8.53877e-06	hypothetical protein && Q6VAA5.1 RecName: Full=UDP-glycosyltransferase 89B2	UDPGT
GLYMA_07G066800	1210.7	1270.57	1298.97	557.94	606.463	542.518	1260.08	568.974	1.14725	2.05785e-18	1.82081e-16	hypothetical protein && Q40353.1 RecName: Full=Mitogen-activated protein kinase homolog MMK2	Pkinase	GLYMA_10G210600	250.579	278.601	271.146	489.462	490.125	550.451	266.775	510.012	-0.934663	1.25448e-13	9.66056e-12	hypothetical protein && Q9AV47.1 RecName: Full=Auxin response factor 22	Auxin_resp	GLYMA_13G036300	32.6547	45.0988	30.0213	0	1.79931	0	35.925	0.599769	5.88914	1.31532e-07	9.06382e-06	hypothetical protein && Q9LK03.3 RecName: Full=Proline-rich receptor-like protein kinase PERK2; AltName: Full=Proline-rich extensin-like receptor kinase 2; Short=AtPERK2; AltName: Full=Somatic embryogenesis receptor kinase-like protein	Pkinase
GLYMA_08G081700	2510.94	2081.67	2147.5	680.487	867.361	994.003	2246.7	847.284	1.40655	2.06849e-18	1.82636e-16	hypothetical protein && -	-	GLYMA_15G057600	27.0334	10.3569	9.91998	90.5169	80.2374	127.872	15.7701	99.5422	-2.67997	1.33487e-13	1.0258e-11	hypothetical protein && -	-	GLYMA_11G153800	1888.71	1621.18	1610.14	2884.11	2485.74	2820.47	1706.68	2730.1	-0.677676	1.31633e-07	9.06382e-06	hypothetical protein && P51074.2 RecName: Full=Annexin-like protein RJ4	-
GLYMA_17G060000	137.286	76.5794	102.732	6.97425	0	7.35618	105.533	4.77681	4.45585	2.3771e-18	2.09444e-16	hypothetical protein && Q9SW00.2 RecName: Full=Oxysterol-binding protein-related protein 4B; AltName: Full=OSBP-related protein 4B	-	GLYMA_18G175200	0	0	0	99.4568	70.5703	96.9033	0	88.9768	-8.97228	1.38568e-13	1.06261e-11	hypothetical protein && -	-	GLYMA_06G056400	253.864	353.67	440.313	695.742	775.501	615.097	349.282	695.447	-0.993092	1.37689e-07	9.46091e-06	hypothetical protein && Q42371.1 RecName: Full=LRR receptor-like serine/threonine-protein kinase ERECTA; AltName: Full=Protein QUANTITATIVE RESISTANCE TO PLECTOSPHAERELLA 1; AltName: Full=Protein QUANTITATIVE RESISTANCE TO RALSTONIA SOLANACEARUM 1; AltName: Full=Protein TRANSPIRATION EFFICIENCY 1; Flags: Precursor	Pkinase
GLYMA_10G028400	58.6948	53.9292	83.9638	305.871	240.222	262.064	65.5293	269.386	-2.03658	2.6526e-18	2.33228e-16	hypothetical protein && Q8GTS0.1 RecName: Full=Type I inositol polyphosphate 5-phosphatase 4; Short=At5PTase4	Exo_endo_phos	GLYMA_13G275800	76.9413	84.9266	87.6265	282.725	189.476	219.781	83.1648	230.661	-1.46687	1.40169e-13	1.07263e-11	hypothetical protein && Q5JNJ5.1 RecName: Full=Early nodulin-like protein 1; Short=OsENODL1; AltName: Full=Phytocyanin-like protein; Flags: Precursor	Cu_bind_like	GLYMA_10G008500	132.726	78.3295	106.075	223.196	222.214	254.062	105.71	233.157	-1.13658	1.42147e-07	9.74321e-06	hypothetical protein && Q9ZTP3.1 RecName: Full=Protein EIN4; Short=AtEIN4; AltName: Full=Protein ETHYLENE INSENSITIVE 4	Response_reg
GLYMA_15G128300	120.374	125.116	86.9273	357.679	349.504	390.797	110.806	365.993	-1.72572	2.83084e-18	2.4838e-16	hypothetical protein && Q9SV43.1 RecName: Full=Patatin-like protein 7; Short=AtPLP7; AltName: Full=Patatin-related phospholipase A IIIbeta; Short=pPLAIIIb; AltName: Full=Phospholipase A IIIA; Short=AtPLAIIIA	-	GLYMA_12G148200	312.964	350.063	309.173	617.973	551.995	640.361	324.067	603.443	-0.89775	1.61253e-13	1.2314e-11	hypothetical protein && Q9LK35.1 RecName: Full=Receptor-like protein kinase THESEUS 1; Flags: Precursor	Pkinase_Tyr	GLYMA_20G087000	110.605	104.439	117.083	227.555	196.124	296.087	110.709	239.922	-1.11352	1.42393e-07	9.74321e-06	hypothetical protein && Q0WPQ2.2 RecName: Full=Ethylene receptor 2; Short=AtETR2; AltName: Full=Protein ETHYLENE RESPONSE 2; AltName: Full=Protein ETR2	Response_reg
GLYMA_14G101000	2266.22	2077.35	1877.83	764.178	923.478	945.269	2073.8	877.642	1.24032	2.84828e-18	2.49388e-16	hypothetical protein && Q96319.1 RecName: Full=Enhancer of rudimentary homolog	-	GLYMA_13G338400	170.519	167.782	124.826	327.425	338.351	381.619	154.376	349.132	-1.18424	1.61816e-13	1.23311e-11	hypothetical protein && Q940T5.1 RecName: Full=E3 ubiquitin-protein ligase RDUF2; AltName: Full=RING and DUF1117 domain-containing protein 2; Short=AtRDUF2	-	GLYMA_02G296300	3318.14	3530.76	3844.73	2421.15	2304.01	2158.57	3564.54	2294.58	0.635464	1.42922e-07	9.75897e-06	hypothetical protein && Q9FKI0.1 RecName: Full=Fimbrin-5; Short=AtFIM5; AltName: Full=Fimbrin-like protein 2; AltName: Full=Fimbrin5	CH
GLYMA_09G284500	15.9172	7.55008	21.7318	160.408	115.189	122.296	15.0664	132.631	-3.1262	2.90806e-18	2.54092e-16	hypothetical protein && Q9FMX2.1 RecName: Full=Transcription factor TCP7	TCP	GLYMA_18G215800	1040.79	980.799	1043.25	1667.3	1516.78	1685.32	1021.61	1623.13	-0.667317	1.82754e-13	1.38977e-11	hypothetical protein && Q9SCZ4.1 RecName: Full=Receptor-like protein kinase FERONIA; AltName: Full=Protein SIRENE; Flags: Precursor	Pkinase_Tyr	GLYMA_14G002000	106.391	126.989	130.092	248.479	251.903	227.318	121.157	242.567	-1.00216	1.47785e-07	1.007e-05	hypothetical protein && Q9SVE7.2 RecName: Full=Protein DETOXIFICATION 45, chloroplastic; Short=AtDTX45; AltName: Full=Multidrug and toxic compound extrusion protein 45; Short=MATE protein 45; Flags: Precursor	MatE
GLYMA_08G042800	718.265	557.627	732.955	97.6395	138.817	224.363	669.616	153.607	2.12198	3.07613e-18	2.68218e-16	hypothetical protein && -	-	GLYMA_17G098800	1220.66	1138.22	1013.49	714.077	579.063	564.437	1124.13	619.192	0.860915	1.85348e-13	1.40657e-11	HVA22-like protein b [Source:Projected from Arabidopsis thaliana (AT5G62490) UniProtKB/Swiss-Prot;Acc:Q9SYX7] && Q9S7V4.1 RecName: Full=HVA22-like protein a; Short=AtHVA22a	TB2_DP1_HVA22	GLYMA_15G083900	1588.49	1546.42	965.686	595.479	717.023	784.153	1366.86	698.885	0.967566	1.48445e-07	1.0094e-05	hypothetical protein && Q84JC2.1 RecName: Full=Protein DOG1-like 4	-
GLYMA_19G188700	544.171	680.586	537.369	1581.16	1299.56	1699.28	587.375	1526.67	-1.37877	3.19639e-18	2.78126e-16	hypothetical protein && Q9ZQA8.1 RecName: Full=Polyadenylate-binding protein 7; Short=PABP-7; Short=Poly(A)-binding protein 7	RRM_1	novel.386	0	0	0	94.9868	89.9046	71.9282	0	85.6065	-8.91731	1.93818e-13	1.46779e-11	- && Q96282.1 RecName: Full=Chloride channel protein CLC-c; Short=AtCLC-c; AltName: Full=CBS domain-containing protein CBSCLC4 && PF00654:Voltage gated chloride channel	Voltage_CLC	GLYMA_16G023400	24.2277	17.8022	22.0156	75.8516	69.2733	72.5891	21.3485	72.5713	-1.76022	1.49387e-07	1.01369e-05	hypothetical protein && -	-
GLYMA_14G204000	387.983	403.39	253.867	980.38	1283.81	1873.99	348.413	1379.39	-1.98596	3.26127e-18	2.83184e-16	hypothetical protein && -	-	GLYMA_19G175400	149.724	180.21	190.96	376.595	367.352	356.644	173.631	366.864	-1.07534	2.116e-13	1.59913e-11	hypothetical protein && Q6AWW5.1 RecName: Full=Ankyrin repeat-containing protein At5g02620	-	GLYMA_16G149300	402.39	447.428	474.337	768.979	736.816	703.923	441.385	736.572	-0.738805	1.51153e-07	1.02355e-05	hypothetical protein && Q6WNQ8.1 RecName: Full=Cytochrome P450 81E8 [Medicago truncatula]	p450
GLYMA_11G123000	128.333	97.0725	139.281	16.9375	16.7368	13.7928	121.562	15.8224	2.94551	3.29489e-18	2.85512e-16	hypothetical protein && -	-	GLYMA_13G120600	147.644	111.855	65.3065	12.2924	25.1346	10.989	108.268	16.1387	2.73005	2.14442e-13	1.61726e-11	hypothetical protein && P19873.1 RecName: Full=Inhibitor of trypsin and hageman factor; AltName: Full=CMTI-V	-	GLYMA_17G170600	50.5621	78.3295	89.0632	163.037	174.533	182.428	72.6516	173.333	-1.25383	1.52971e-07	1.03372e-05	hypothetical protein && Q9SLN1.2 RecName: Full=Filament-like plant protein 7; Short=AtFPP7	-
GLYMA_07G254600	42.7776	95.9939	38.5246	391.554	284.526	325.511	59.0987	333.864	-2.50461	3.38153e-18	2.92415e-16	hypothetical protein && Q2V6J9.1 RecName: Full=UDP-glucose flavonoid 3-O-glucosyltransferase 7; AltName: Full=Flavonol 3-O-glucosyltransferase 7; Short=FaGT7	UDPGT	GLYMA_06G090900	20.795	24.8566	25.6266	90.5169	113.106	103.896	23.7594	102.506	-2.10622	2.15798e-13	1.62414e-11	hypothetical protein && -	-	GLYMA_19G189400	469.807	561.362	242.172	149.088	193.425	179.562	424.447	174.025	1.28487	1.56612e-07	1.05615e-05	hypothetical protein && -	-
GLYMA_18G292300	1628.53	1536.98	1686.19	752.222	791.553	718.147	1617.23	753.974	1.10123	3.41737e-18	2.94907e-16	hypothetical protein && P48724.1 RecName: Full=Eukaryotic translation initiation factor 5; Short=eIF-5	-	GLYMA_07G076600	48.8681	55.9273	52.9065	175.446	145.974	154.845	52.5673	158.755	-1.59257	2.2584e-13	1.69622e-11	hypothetical protein && -	C2	GLYMA_02G001800	2365.89	2158.81	2105.5	1191.83	1382.77	1513.86	2210.06	1362.82	0.697767	1.57201e-07	1.05793e-05	hypothetical protein && -	-
GLYMA_08G329900	544.171	666.564	392.16	1758.51	1456.1	1601.81	534.298	1605.47	-1.58809	3.47895e-18	2.99604e-16	hypothetical protein && Q9FM65.1 RecName: Full=Fasciclin-like arabinogalactan protein 1; Flags: Precursor	-	GLYMA_18G067500	487.642	489.881	522.452	822.474	827.509	915.087	499.992	855.023	-0.773205	2.3019e-13	1.72534e-11	hypothetical protein && -	-	GLYMA_17G053700	2101.49	3288.65	1623.15	963.403	1070.59	1292.28	2337.77	1108.76	1.07589	1.57558e-07	1.05816e-05	hypothetical protein && P41152.1 RecName: Full=Heat shock factor protein HSF30; AltName: Full=Heat shock transcription factor 30; Short=HSTF 30; AltName: Full=Heat stress transcription factor	HSF_DNA-bind
GLYMA_16G016700	770.991	627.735	697.394	1604.08	1502.37	1643.19	698.707	1583.21	-1.17973	3.716e-18	3.19363e-16	hypothetical protein && B5X570.1 RecName: Full=NAC domain-containing protein 14; Short=ANAC014; AltName: Full=Protein NTM1-like 2	NAM	GLYMA_01G114500	83.1798	81.8195	97.5464	0	0	0	87.5153	0	8.85964	2.53836e-13	1.89867e-11	hypothetical protein && Q94B38.2 RecName: Full=Glucose-6-phosphate/phosphate translocator 2, chloroplastic; Flags: Precursor	-	novel.821	198.035	351.296	413.293	852.677	731.418	574.982	320.875	719.692	-1.16557	1.61101e-07	1.07974e-05	- && P26205.1 RecName: Full=Cyanogenic beta-glucosidase; AltName: Full=Linamarase; Flags: Precursor && -	-
novel.670	174.095	161.787	222.257	34.8712	42.3343	39.5394	186.046	38.915	2.2576	3.94552e-18	3.38395e-16	- && - && -	-	GLYMA_18G044200	347.276	320.028	328.186	568.803	625.465	599.402	331.83	597.89	-0.850424	2.61135e-13	1.94927e-11	hypothetical protein && F4KGY6.1 RecName: Full=Protein REVEILLE 1	Myb_DNA-binding	GLYMA_08G243000	1215.6	1371.95	1032.73	712.308	613.563	767.916	1206.76	697.929	0.789559	1.67021e-07	1.11713e-05	hypothetical protein && Q96558.1 RecName: Full=UDP-glucose 6-dehydrogenase 1; Short=UDP-Glc dehydrogenase 1; Short=UDP-GlcDH 1; Short=UDPGDH 1; AltName: Full=Gm-UGD1	-
GLYMA_01G214600	394.946	284.746	327.953	77.713	88.6066	109.423	335.882	91.9143	1.86819	4.12588e-18	3.53141e-16	hypothetical protein && A7VLV1.1 RecName: Full=Protein STAY-GREEN, chloroplastic; AltName: Full=Protein STAYGREEN; Flags: Precursor [Pisum sativum]	-	GLYMA_08G261500	0	0	0	77.1069	83.1376	85.9143	0	82.0529	-8.85776	2.75794e-13	2.05449e-11	hypothetical protein && Q9CA27.1 RecName: Full=Ethylene-responsive transcription factor ERF118	AP2	GLYMA_07G084600	671.002	754.812	734.522	427.21	443.529	444.131	720.112	438.29	0.716182	1.772e-07	1.18279e-05	hypothetical protein && -	-
GLYMA_09G102800	934.143	1058.09	848.529	2493.79	2006.45	2813.74	946.92	2437.99	-1.36478	4.39582e-18	3.7548e-16	hypothetical protein && Q9SFB0.1 RecName: Full=Protein DETOXIFICATION 43; Short=AtDTX43; AltName: Full=Multidrug and toxic compound extrusion protein 43; Short=MATE protein 43; AltName: Full=Protein FERRIC REDUCTASE DEFECTIVE 3; Short=AtFRD3; AltName: Full=Protein MANGANESE ACCUMULATOR 1	MatE	GLYMA_17G128900	16.636	24.8566	14.88	70.402	101.505	127.872	18.7908	99.9265	-2.42522	3.09911e-13	2.30394e-11	hypothetical protein && -	-	GLYMA_14G184800	152.74	160.22	139.099	287.713	284.29	280.805	150.686	284.27	-0.917437	1.77699e-07	1.18371e-05	hypothetical protein && -	-
GLYMA_03G143100	112.415	112.173	114.586	411.481	315.046	349.418	113.058	358.648	-1.6652	4.44231e-18	3.7868e-16	hypothetical protein && Q700W2.2 RecName: Full=Squamosa promoter-binding-like protein 9	SBP	GLYMA_03G029900	116.452	89.0693	94.2398	23.4673	11.6006	24.9751	99.9203	20.0143	2.3273	3.19399e-13	2.36966e-11	hypothetical protein && Q9LIP4.1 RecName: Full=Cytochrome P450 71B36	p450	GLYMA_06G099400	286.519	300.263	277.197	121.188	166.436	153.774	287.993	147.133	0.969309	1.83374e-07	1.21902e-05	hypothetical protein && Q9FZ96.1 RecName: Full=Purine permease 1; Short=AtPUP1	-
GLYMA_01G240100	634.7	600.771	859.395	242.106	225.455	249.19	698.288	238.917	1.54751	4.79144e-18	4.07613e-16	hypothetical protein && Q93V99.1 RecName: Full=Homeobox-leucine zipper protein PROTODERMAL FACTOR 2; AltName: Full=HD-ZIP protein PDF2; AltName: Full=Homeodomain transcription factor PDF2	START	GLYMA_06G114600	117.491	97.3549	155.413	348.658	272.614	314.686	123.42	311.986	-1.32846	3.43163e-13	2.54079e-11	hypothetical protein && -	-	GLYMA_09G003700	18.9608	24.923	31.022	100.264	68.3736	79.2749	24.9686	82.6374	-1.7247	1.94465e-07	1.29014e-05	hypothetical protein && Q9LH50.1 RecName: Full=Ras-related protein RABA4d; Short=AtRABA4d	Ras
GLYMA_17G010500	6084.36	6104.78	5756.96	1754.52	2125.58	2816.5	5982.03	2232.2	1.42195	4.83473e-18	4.09772e-16	hypothetical protein && Q5XEZ5.1 RecName: Full=Calcium permeable stress-gated cation channel 1; Short=AtCSC1	-	GLYMA_02G236800	154.922	149.139	112.426	305.075	310.316	325.675	138.829	313.689	-1.18314	3.45912e-13	2.55597e-11	hypothetical protein && O04682.1 RecName: Full=Pathogenesis-related genes transcriptional activator PTI6; AltName: Full=PTO-interacting protein 6	AP2	GLYMA_20G238000	44.2419	59.3406	100.071	20.9246	9.89618	15.2819	67.8845	15.3676	2.14384	1.94954e-07	1.29076e-05	hypothetical protein && Q9LRZ5.1 RecName: Full=Phospholipase D zeta 1; Short=PLDzeta1; AltName: Full=Phospholipase D p1; Short=AtPLDp1; AltName: Full=Phospholipase D1 PHOX and PX-containing domain protein	PH
GLYMA_13G034000	86.55	85.2081	123.476	1.99264	1.96904	2.75857	98.4114	2.24008	5.45085	4.83636e-18	4.09772e-16	hypothetical protein && A2RVM0.1 RecName: Full=Short-chain dehydrogenase TIC 32, chloroplastic; AltName: Full=Translocon at the inner envelope membrane of chloroplasts 32; Short=AtTIC32	-	GLYMA_15G108700	711.187	732.233	657.198	1066.09	1225.8	1210.79	700.206	1167.56	-0.739487	3.5184e-13	2.59452e-11	hypothetical protein && P92980.2 RecName: Full=5'-adenylylsulfate reductase 3, chloroplastic; AltName: Full=3'-phosphoadenosine-5'-phosphosulfate reductase homolog 26; Short=PAPS reductase homolog 26; Short=Prh-26; AltName: Full=Adenosine 5'-phosphosulfate 5'-adenylylsulfate sulfotransferase 3; Short=APS sulfotransferase 3; AltName: Full=Thioredoxin-independent APS reductase 3; Flags: Precursor	-	GLYMA_15G048500	404.497	575.603	669.475	240.633	287.889	299.908	549.859	276.143	0.994365	1.95696e-07	1.29306e-05	hypothetical protein && Q39008.2 RecName: Full=Mitogen-activated protein kinase kinase kinase 1; Short=ARAKIN; Short=AtMEKK1; Short=MAP kinase kinase kinase 1	Pkinase
GLYMA_15G234300	368.086	457.319	305.233	1063.07	970.735	1032.62	376.88	1022.14	-1.4406	4.899e-18	4.14242e-16	hypothetical protein && O04496.1 RecName: Full=Aspartyl protease AED3; AltName: Full=Apoplastic EDS1-dependent protein 3; Flags: Precursor	-	GLYMA_18G273100	202.751	253.744	240.559	469.347	442.756	457.543	232.351	456.549	-0.972885	3.7014e-13	2.72396e-11	hypothetical protein && Q3E8W4.1 RecName: Full=Receptor-like protein kinase ANXUR2; Flags: Precursor	Pkinase_Tyr	GLYMA_05G056100	224.369	286.022	319.227	137.754	130.45	144.223	276.539	137.475	1.00889	1.97951e-07	1.30513e-05	hypothetical protein && Q9SU40.1 RecName: Full=Monocopper oxidase-like protein SKU5; AltName: Full=Skewed roots; Flags: Precursor	-
GLYMA_17G239500	164.147	211.402	221.269	643.623	519.826	569.184	198.939	577.544	-1.53795	4.96176e-18	4.18705e-16	hypothetical protein && A0A068FIK2.1 RecName: Full=Kinesin-like protein KIN-4A; AltName: Full=GhKINESIN-4A	Kinesin	GLYMA_04G007700	1132.29	1094.72	972.984	1651.65	1695.62	1750.25	1066.66	1699.18	-0.673217	3.82081e-13	2.80618e-11	hypothetical protein && Q39827.1 RecName: Full=Arginine decarboxylase; Short=ADC; Short=ARGDC	-	GLYMA_19G000900	64.2561	43.912	51.0362	151.703	136.747	113.659	53.0681	134.037	-1.33439	1.98321e-07	1.30513e-05	hypothetical protein && O81221.1 RecName: Full=Actin	Actin
GLYMA_20G180800	118.384	175.809	147.184	491.186	410.544	496.542	147.126	466.091	-1.66554	5.13978e-18	4.32856e-16	hypothetical protein && Q9SMK9.1 RecName: Full=Phenylalanine ammonia-lyase 2	-	GLYMA_18G070000	89.4183	114.962	58.6932	0	0	0	87.691	0	8.85542	3.87918e-13	2.84333e-11	hypothetical protein && O23627.1 RecName: Full=Glycine--tRNA ligase, mitochondrial 1; AltName: Full=Diadenosine tetraphosphate synthetase; Short=AP-4-A synthetase; AltName: Full=Glycyl-tRNA synthetase 1; Short=GlyRS-1; Flags: Precursor	-	GLYMA_U038600	309.693	367.911	428.304	164.781	206.021	200.575	368.636	190.459	0.953888	2.00246e-07	1.31515e-05	hypothetical protein && F4IBD7.1 RecName: Full=CSC1-like protein RXW8	-
GLYMA_17G197300	46.7569	57.1649	65.1954	247.088	244.161	199.536	56.3724	230.261	-2.02961	5.28026e-18	4.43796e-16	hypothetical protein && -	-	GLYMA_18G170900	134.127	103.569	102.506	252.553	262.947	291.709	113.401	269.07	-1.25097	3.91824e-13	2.86621e-11	hypothetical protein && Q6ICB0.1 RecName: Full=Desumoylating isopeptidase 1; Short=DeSI-1; AltName: Full=PPPDE peptidase domain-containing protein 2; AltName: Full=Protein FAM152B	-	GLYMA_18G236200	144.313	185.143	321.228	89.8013	89.0656	59.2174	216.894	79.3615	1.45056	2.19275e-07	1.43724e-05	hypothetical protein && P78316.3 RecName: Full=Nucleolar protein 14; AltName: Full=Nucleolar complex protein 14	-
GLYMA_02G145400	240.748	154.237	277.575	43.8381	46.2724	25.7466	224.187	38.619	2.54248	6.05922e-18	5.08248e-16	hypothetical protein && -	-	GLYMA_04G136600	105.015	91.1407	54.5599	213.441	245.546	268.732	83.5717	242.573	-1.55029	4.04894e-13	2.95588e-11	hypothetical protein && Q8RYJ8.1 RecName: Full=Putative calcium-binding protein CML19; AltName: Full=Calmodulin-like protein 19	efhand	GLYMA_09G205900	205.409	277.714	228.162	108.11	81.8684	132.762	237.095	107.58	1.14008	2.21987e-07	1.45211e-05	hypothetical protein && Q8C5L7.1 RecName: Full=RNA-binding protein 34; AltName: Full=RNA-binding motif protein 34	RRM_1
GLYMA_07G271900	162.157	188.752	166.94	596.796	421.374	576.54	172.616	531.57	-1.62366	6.28842e-18	5.2642e-16	hypothetical protein && Q9M9S0.1 RecName: Full=Zinc-finger homeodomain protein 4; Short=AtZHD4; AltName: Full=Homeobox protein 31; Short=AtHB-31; AltName: Full=Protein FLORAL TRANSITION AT THE MERISTEM 2	ZF-HD_dimer	GLYMA_13G166200	1137.48	1192.08	1225.12	1884.09	1776.82	1807.2	1184.89	1822.7	-0.620528	4.24196e-13	3.09062e-11	hypothetical protein && Q708Y0.1 RecName: Full=EIN3-binding F-box protein 2	-	GLYMA_11G082500	419.244	456.922	392.279	653.021	719.722	748.814	422.815	707.186	-0.742872	2.22641e-07	1.45348e-05	hypothetical protein && -	-
GLYMA_13G325800	306.407	225.424	285.477	61.7719	83.6841	67.1251	272.436	70.8604	1.94401	6.38676e-18	5.33587e-16	hypothetical protein && -	-	GLYMA_16G100400	655.041	657.663	500.959	309.545	273.581	323.677	604.554	302.268	0.998424	4.65462e-13	3.38452e-11	hypothetical protein && P82659.1 RecName: Full=Defensin SD2; AltName: Full=Flower-specific gamma-thionin; Flags: Precursor	-	GLYMA_16G170100	5.26689	18.989	44.0313	0	0	0	22.7624	0	7.09412	2.30498e-07	1.50177e-05	hypothetical protein && -	-
GLYMA_17G068100	872.464	681.664	767.528	240.113	323.907	274.937	773.885	279.652	1.46875	6.5725e-18	5.48013e-16	hypothetical protein && -	-	GLYMA_20G115300	710.148	622.45	616.692	1047.09	1070.15	1112.89	649.763	1076.71	-0.729923	4.90618e-13	3.56034e-11	hypothetical protein && Q9CA27.1 RecName: Full=Ethylene-responsive transcription factor ERF118	AP2	GLYMA_19G245400	1044.95	920.966	679.483	480.394	500.207	479.47	881.8	486.69	0.856919	2.3708e-07	1.54159e-05	hypothetical protein && P02877.2 RecName: Full=Pro-hevein; AltName: Full=Major hevein; Contains: RecName: Full=Hevein; AltName: Allergen=Hev b 6; Contains: RecName: Full=Win-like protein; Flags: Precursor	-
GLYMA_04G249700	232.79	222.188	188.672	629.675	625.169	1051.01	214.55	768.619	-1.84173	6.77707e-18	5.63949e-16	hypothetical protein && Q02060.1 RecName: Full=Photosystem II 22 kDa protein, chloroplastic; AltName: Full=CP22; Flags: Precursor	-	GLYMA_03G114600	268.255	226.816	180.213	454.819	476.591	479.522	225.095	470.311	-1.0689	4.98689e-13	3.61173e-11	hypothetical protein && Q41932.2 RecName: Full=Oxygen-evolving enhancer protein 3-2, chloroplastic; Short=OEE3; AltName: Full=16 kDa subunit of oxygen evolving system of photosystem II; AltName: Full=OEC 16 kDa subunit; Flags: Precursor	-	GLYMA_02G255000	4259.86	4425.62	3231.29	1726.28	2366.09	2516.74	3972.26	2203.04	0.850466	2.39962e-07	1.55455e-05	hypothetical protein && P25794.2 RecName: Full=Probable aquaporin PIP-type 7a; AltName: Full=Turgor-responsive protein 31; AltName: Full=Turgor-responsive protein 7a	-
GLYMA_05G148600	804.815	605.085	738.882	225.169	283.541	185.743	716.261	231.484	1.63089	6.96302e-18	5.78276e-16	hypothetical protein && -	-	GLYMA_03G088900	459.568	485.739	357.946	940.928	766.606	801.201	434.418	836.245	-0.947226	5.22715e-13	3.77825e-11	hypothetical protein && Q94BT2.3 RecName: Full=Auxin-induced in root cultures protein 12; Flags: Precursor	-	GLYMA_19G017200	58.9892	58.1538	80.0569	145.6	162.837	149.954	65.7333	152.797	-1.21254	2.40025e-07	1.55455e-05	hypothetical protein && O82059.2 RecName: Full=Glucose-6-phosphate isomerase, cytosolic; Short=GPI; AltName: Full=Phosphoglucose isomerase; Short=PGI; AltName: Full=Phosphohexose isomerase; Short=PHI	-
GLYMA_11G181000	93.5138	98.1511	67.1711	309.856	278.619	323.672	86.2786	304.049	-1.81944	7.40198e-18	6.13516e-16	hypothetical protein && -	-	GLYMA_13G214600	2205.3	2244.34	1985.65	3101.04	3369.97	3370.64	2145.1	3280.55	-0.613771	5.48617e-13	3.95763e-11	hypothetical protein && P93092.1 RecName: Full=Acyl carrier protein 1, chloroplastic; Short=ACP 1; Flags: Precursor	PP-binding	GLYMA_13G046900	169.594	172.088	138.098	79.3391	66.5743	67.8135	159.927	71.2423	1.16407	2.54999e-07	1.64827e-05	hypothetical protein && -	-
GLYMA_13G365300	221.846	177.966	181.757	44.8344	43.3188	22.988	193.857	37.0471	2.39331	7.77562e-18	6.43214e-16	hypothetical protein && -	-	GLYMA_01G166100	246.42	210.245	234.773	440.292	442.756	444.556	230.479	442.535	-0.940625	5.87424e-13	4.22922e-11	hypothetical protein && Q9FKW4.1 RecName: Full=Calcium-dependent protein kinase 28	Pkinase	GLYMA_03G189200	24369.9	26489.6	18258	12349	15091.7	13033.6	23039.2	13491.4	0.772008	2.59565e-07	1.67448e-05	hypothetical protein && -	-
GLYMA_14G214700	145.245	135.901	108.659	403.51	376.086	391.716	129.935	390.437	-1.58797	7.94586e-18	6.56002e-16	hypothetical protein && Q9LP77.1 RecName: Full=Probable inactive receptor kinase At1g48480; Flags: Precursor	Pkinase	GLYMA_08G230600	124.77	115.997	125.653	34.6423	33.8351	36.9631	122.14	35.1468	1.79766	6.59201e-13	4.72481e-11	hypothetical protein && P09059.1 RecName: Full=Unknown seed protein 30.1; AltName: Full=VF30.1; Flags: Precursor	-	GLYMA_16G071500	62.1493	132.923	131.093	256.326	262.699	249.286	108.722	256.104	-1.23794	2.79422e-07	1.79903e-05	hypothetical protein && -	-
GLYMA_13G050200	190.012	190.909	184.72	549.969	474.538	477.232	188.547	500.58	-1.40859	8.65894e-18	7.1347e-16	hypothetical protein && Q9LFS4.1 RecName: Full=Protein NSP-INTERACTING KINASE 1; Short=AtNIK1; AltName: Full=LRR receptor-like serine/threonine-protein kinase NIK1; Flags: Precursor	Pkinase	GLYMA_15G030500	1794.6	1836.28	1970.77	1280.65	1140.72	1101.9	1867.22	1174.42	0.670172	6.59622e-13	4.72481e-11	hypothetical protein && -	-	GLYMA_05G219400	3584.65	3277.97	2671.9	1898.03	1926.16	2049.69	3178.17	1957.96	0.698766	2.85384e-07	1.8338e-05	hypothetical protein && Q03684.1 RecName: Full=Luminal-binding protein 4; Short=BiP 4; AltName: Full=78 kDa glucose-regulated protein homolog 4; Short=GRP-78-4; Flags: Precursor	HSP70
GLYMA_02G288500	453.641	284.746	461.307	80.702	123.065	79.0789	399.898	94.2819	2.08634	9.18403e-18	7.55251e-16	hypothetical protein && P49299.1 RecName: Full=Citrate synthase, glyoxysomal; AltName: Full=GCS; Flags: Precursor	Citrate_synt	GLYMA_07G085800	240.182	248.566	319.919	560.981	497.859	554.447	269.556	537.762	-0.990955	6.60142e-13	4.72481e-11	hypothetical protein && P95648.1 RecName: Full=Protein CbbX	AAA	GLYMA_17G124600	5.26689	10.6813	8.00569	40.1055	48.5813	42.0253	7.98463	43.5707	-2.45973	2.8924e-07	1.85494e-05	hypothetical protein && -	-
GLYMA_11G223000	58.6948	62.5578	44.4514	236.128	211.671	384.36	55.2347	277.387	-2.33105	9.29036e-18	7.62501e-16	hypothetical protein && Q9FN03.1 RecName: Full=Ultraviolet-B receptor UVR8; AltName: Full=Protein UV-B RESISTANCE 8; AltName: Full=RCC1 domain-containing protein UVR8	-	GLYMA_06G194900	491.801	402.883	416.639	867.174	843.943	705.296	437.108	805.471	-0.882429	6.65027e-13	4.75046e-11	hypothetical protein && Q9SQL2.1 RecName: Full=Chlorophyll a-b binding protein P4, chloroplastic; AltName: Full=LHCI type III CAB-P4; Flags: Precursor	-	GLYMA_11G046200	159.06	206.505	144.102	65.3893	80.0691	78.3198	169.889	74.5927	1.18554	2.90167e-07	1.85724e-05	hypothetical protein && Q9FHP1.1 RecName: Full=ACT domain-containing protein ACR1; AltName: Full=Protein ACT DOMAIN REPEATS 1	ACT
GLYMA_20G204000	1054.52	1305.09	1545.92	376.609	534.593	402.751	1301.84	437.984	1.57178	9.83403e-18	8.05546e-16	hypothetical protein && Q96303.1 RecName: Full=Inorganic phosphate transporter 1-4; Short=AtPht1;4; AltName: Full=H(+)/Pi cotransporter	-	GLYMA_08G069100	97.7363	64.2128	86.7998	10.0574	13.534	17.9821	82.9163	13.8578	2.57332	7.01955e-13	5.00445e-11	hypothetical protein && -	-	GLYMA_18G070800	50.5621	54.5933	49.0348	113.342	125.052	134.672	51.3968	124.355	-1.27592	2.94914e-07	1.88393e-05	hypothetical protein && -	-
GLYMA_17G247400	450.657	619.107	424.758	1325.11	1273.97	1662.5	498.174	1420.52	-1.51278	1.01271e-17	8.27933e-16	hypothetical protein && Q9SX83.1 RecName: Full=Protein DETOXIFICATION 33; Short=AtDTX33; AltName: Full=Multidrug and toxic compound extrusion protein 33; Short=MATE protein 33	MatE	GLYMA_19G100000	327.521	308.636	290.159	639.205	503.659	643.358	308.772	595.407	-0.947939	7.11753e-13	5.06441e-11	hypothetical protein && Q9LYV6.1 RecName: Full=GEM-like protein 5	GRAM	GLYMA_20G200900	1162.93	874.68	772.549	502.19	576.678	408.791	936.719	495.886	0.91718	2.95629e-07	1.88482e-05	hypothetical protein && Q9FLN9.1 RecName: Full=Peroxygenase 2; Short=AtPXG2; AltName: Full=Caleosin-2; AltName: Full=Embryo-specific protein 2; AltName: Full=Putative embryo-specific protein 1 (ATS2)	-
GLYMA_06G201600	599.881	647.15	619.357	236.128	214.625	273.098	622.129	241.284	1.36543	1.21147e-17	9.88504e-16	hypothetical protein && B9F655.1 RecName: Full=Plant intracellular Ras-group-related LRR protein 7; AltName: Full=Intracellular Ras-group-related LRR protein 7; Short=OsIRL7	-	GLYMA_01G168400	6.23849	3.10707	16.5333	68.167	71.537	81.9183	8.62628	73.8741	-3.03902	7.28042e-13	5.17023e-11	hypothetical protein && -	-	GLYMA_13G043700	72.6831	49.8461	87.0618	150.831	189.827	160.46	69.8637	167.039	-1.2503	3.00106e-07	1.90964e-05	hypothetical protein && Q8RXN0.1 RecName: Full=ABC transporter G family member 11; Short=ABC transporter ABCG.11; Short=AtABCG11; AltName: Full=Protein CUTICULAR DEFECT AND ORGAN FUSION 1; AltName: Full=Protein DESPERADO; AltName: Full=Protein PERMEABLE LEAVES 1; AltName: Full=White-brown complex homolog protein 11; Short=AtWBC11	ABC_tran
GLYMA_02G059200	335.257	266.41	355.612	97.6395	77.7769	49.6542	319.093	75.0235	2.09257	1.2582e-17	1.02464e-15	hypothetical protein && O64823.1 RecName: Full=Calcium uniporter protein 2, mitochondrial; Flags: Precursor	-	GLYMA_03G112100	533.391	506.452	400.106	885.054	821.708	929.073	479.983	878.612	-0.8753	7.42703e-13	5.26411e-11	hypothetical protein && Q9LW50.1 RecName: Full=Ethylene-responsive transcription factor 2; Short=NsERF2; AltName: Full=Ethylene-responsive element-binding factor 2; Short=EREBP-2	AP2	GLYMA_07G119400	146.42	186.329	124.088	60.1582	57.5778	73.5442	152.279	63.7601	1.25446	3.0338e-07	1.92673e-05	hypothetical protein && Q9AR73.1 RecName: Full=Hydroquinone glucosyltransferase; AltName: Full=Arbutin synthase	UDPGT
GLYMA_15G065200	675.488	641.757	607.503	1337.06	1833.17	1554.91	641.583	1575.05	-1.29573	1.26763e-17	1.03032e-15	hypothetical protein && O81906.1 RecName: Full=G-type lectin S-receptor-like serine/threonine-protein kinase B120; Flags: Precursor	Pkinase_Tyr	GLYMA_01G209600	9.35773	21.7495	8.26665	74.872	70.5703	110.889	13.1246	85.4439	-2.72535	7.64846e-13	5.41055e-11	hypothetical protein && Q8VZP6.1 RecName: Full=Putative glucuronosyltransferase PGSIP8; AltName: Full=Glycogenin-like protein 8; AltName: Full=Plant glycogenin-like starch initiation protein 8	-	GLYMA_20G103400	477.18	478.285	389.276	231.042	250.104	271.254	448.247	250.8	0.837491	3.05571e-07	1.93256e-05	hypothetical protein && Q9FMX2.1 RecName: Full=Transcription factor TCP7	TCP
GLYMA_15G100900	304.417	328.968	297.331	728.311	734.451	714.469	310.239	725.743	-1.22655	1.29754e-17	1.05259e-15	hypothetical protein && Q7XJ53.1 RecName: Full=Probable protein phosphatase 2C 35; Short=AtPP2C35	PP2C	GLYMA_18G025700	166.36	173.996	184.346	394.475	324.817	368.632	174.901	362.641	-1.0488	8.29816e-13	5.85879e-11	hypothetical protein && Q9SRM0.1 RecName: Full=RING-H2 finger protein ATL66; AltName: Full=RING-type E3 ubiquitin transferase ATL66	-	GLYMA_08G125400	293.892	265.846	256.182	451.622	456.124	503.348	271.973	470.365	-0.790015	3.05995e-07	1.93256e-05	hypothetical protein && -	-
GLYMA_06G292800	2749.7	2780.59	3141.24	1160.71	1409.83	1009.64	2890.51	1193.39	1.27653	1.39048e-17	1.12581e-15	hypothetical protein && -	-	GLYMA_19G194100	9.35773	6.21414	5.78665	52.5221	53.1694	92.9073	7.11951	66.1996	-3.23235	8.7629e-13	6.17497e-11	hypothetical protein && Q56WL5.1 RecName: Full=Protein LITTLE ZIPPER 4	-	GLYMA_07G060400	1685.4	1517.93	1722.22	1110.75	1057.09	963.716	1641.85	1043.85	0.653492	3.06071e-07	1.93256e-05	hypothetical protein && Q99089.1 RecName: Full=Common plant regulatory factor 1; Short=CPRF-1	MFMR
GLYMA_12G013400	1271.39	944.839	1292.06	359.672	383.962	491.944	1169.43	411.859	1.50518	1.39893e-17	1.13046e-15	hypothetical protein && Q9LF50.2 RecName: Full=Maltose excess protein 1, chloroplastic; AltName: Full=Root cap protein 1; Flags: Precursor	-	GLYMA_01G030900	217.307	230.959	199.226	469.347	446.623	380.62	215.831	432.197	-1.00344	9.02324e-13	6.34617e-11	hypothetical protein && P92990.2 RecName: Full=Polygalacturonase 1 beta-like protein 3; Short=AtPGL3; AltName: Full=Aromatic-rich glycoprotein JP650; AltName: Full=PG1beta-like protein 3; AltName: Full=Polygalacturonase 2; AltName: Full=Probable polygalacturonase non-catalytic subunit JP650; Flags: Precursor	-	GLYMA_16G085600	146.42	202.945	71.0505	30.515	41.384	54.4418	140.138	42.1136	1.73364	3.12871e-07	1.97169e-05	hypothetical protein && -	-
GLYMA_14G023700	1882.21	1590.91	1996.36	736.281	854.562	672.171	1823.16	754.338	1.27361	1.47202e-17	1.18724e-15	hypothetical protein && Q5F3A6.1 RecName: Full=Ubiquitin thioesterase OTU1	OTU	GLYMA_11G026800	18.7155	17.6067	35.5466	122.924	92.8047	113.886	23.9563	109.872	-2.17045	9.17355e-13	6.43948e-11	hypothetical protein && Q9S746.1 RecName: Full=Protein HOTHEAD; AltName: Full=Protein ADHESION OF CALYX EDGES; Flags: Precursor	-	novel.424	36.8682	27.2967	19.0135	1.74372	1.79931	0	27.7261	1.18101	4.523	3.16375e-07	1.98994e-05	- && - && -	-
GLYMA_01G028800	518.305	427.119	319.063	94.6505	136.848	87.3546	421.495	106.284	1.9886	1.50952e-17	1.21515e-15	hypothetical protein && Q9LDE3.1 RecName: Full=F-box/kelch-repeat protein At1g23390	-	GLYMA_06G157400	80.0606	106.676	91.7598	214.558	228.145	239.761	92.8321	227.488	-1.29416	9.56665e-13	6.70253e-11	hypothetical protein && Q39013.2 RecName: Full=NAC domain-containing protein 2; Short=ANAC002	NAM	GLYMA_19G252600	514.048	593.406	608.432	340.896	328.373	347.664	571.962	338.978	0.754754	3.18808e-07	2.00139e-05	hypothetical protein && Q99089.1 RecName: Full=Common plant regulatory factor 1; Short=CPRF-1	MFMR
GLYMA_09G196400	232.79	174.73	171.879	46.8271	35.4427	21.149	193.133	34.4729	2.49209	1.55645e-17	1.25053e-15	hypothetical protein && Q93ZR6.1 RecName: Full=O-acyltransferase WSD1; AltName: Full=Diacylglycerol O-acyltransferase; Short=DGAT; AltName: Full=Long-chain-alcohol O-fatty-acyltransferase; AltName: Full=Wax synthase; Short=WS	-	GLYMA_06G060000	126.849	134.64	128.133	250.318	297.748	335.665	129.874	294.577	-1.18364	1.02526e-12	7.16935e-11	hypothetical protein && Q8VZF6.1 RecName: Full=Protein ENHANCED DISEASE RESISTANCE 2-like	-	GLYMA_20G194300	11.5872	16.6154	14.0099	48.824	59.3771	61.1277	14.0708	56.4429	-2.00888	3.24841e-07	2.03536e-05	hypothetical protein && -	-
GLYMA_07G004300	4293.67	4064.1	4052.98	1452.64	1406.88	2048.69	4136.92	1636.07	1.33804	1.56152e-17	1.2522e-15	hypothetical protein && Q9LU41.2 RecName: Full=Calcium-transporting ATPase 9, plasma membrane-type; AltName: Full=Ca(2+)-ATPase isoform 9	-	GLYMA_08G271000	191.314	225.78	184.346	446.997	362.518	426.574	200.48	412.03	-1.04062	1.09095e-12	7.61415e-11	hypothetical protein && Q9SK91.2 RecName: Full=Transcription factor bHLH94; AltName: Full=Basic helix-loop-helix protein 94; Short=AtbHLH94; Short=bHLH 94; AltName: Full=Transcription factor EN 16; AltName: Full=bHLH transcription factor bHLH094	HLH	GLYMA_04G197600	397.123	418.944	321.228	176.987	216.816	213.947	379.099	202.583	0.903444	3.27771e-07	2.04979e-05	hypothetical protein && Q9FED2.1 RecName: Full=HVA22-like protein e; Short=AtHVA22e	TB2_DP1_HVA22
GLYMA_02G289300	547.155	454.083	531.442	140.481	202.811	171.951	510.893	171.748	1.57289	1.7346e-17	1.38834e-15	hypothetical protein && P87027.1 RecName: Full=Septum-promoting GTP-binding protein 1; AltName: Full=GTPase spg1; AltName: Full=Sid3 protein	Ras	GLYMA_20G222600	3413.49	3125.71	2705.67	1958.96	1899.6	1920.08	3081.63	1926.21	0.677383	1.14207e-12	7.9557e-11	hypothetical protein && Q9SPK4.1 RecName: Full=Phosphoenolpyruvate carboxylase kinase 1; Short=AtPPCK1	Pkinase	GLYMA_20G211700	187.501	121.055	191.136	84.5702	56.6781	62.0828	166.564	67.777	1.2985	3.29582e-07	2.05718e-05	hypothetical protein && Q0JNL7.1 RecName: Full=Calmodulin-3; Short=CaM-3	-
GLYMA_09G092100	718.265	779.816	554.161	235.132	265.82	222.524	684.081	241.159	1.50415	1.74182e-17	1.39146e-15	hypothetical protein && -	-	GLYMA_06G153200	669.598	701.162	791.118	1154.37	1176.49	1211.79	720.626	1180.88	-0.710812	1.15708e-12	8.04487e-11	hypothetical protein && Q9CAD5.1 RecName: Full=Mitogen-activated protein kinase kinase kinase YODA; AltName: Full=YODA MAPKK kinase	Pkinase	GLYMA_08G119300	445.579	431.999	361.257	224.067	240.207	232.094	412.945	232.123	0.830353	3.31646e-07	2.06612e-05	hypothetical protein && P35402.1 RecName: Full=ER lumen protein-retaining receptor A; AltName: Full=HDEL receptor	ER_lumen_recept
GLYMA_15G089300	726.224	792.759	1125.12	304.874	200.842	150.802	881.366	218.839	2.01132	1.75942e-17	1.40285e-15	hypothetical protein && Q9C7N4.1 RecName: Full=GDSL esterase/lipase At1g29670; AltName: Full=Extracellular lipase At1g29670; Flags: Precursor	Lipase_GDSL	GLYMA_04G092100	312.964	355.242	259.573	563.216	599.364	610.391	309.259	590.99	-0.938755	1.16573e-12	8.08964e-11	hypothetical protein && Q9SB52.1 RecName: Full=Mitochondrial uncoupling protein 4; Short=AtPUMP4; AltName: Full=Mitochondrial dicarboxylate carrier 2	Mito_carr	GLYMA_17G211400	985.962	1032.53	907.645	508.293	574.878	665.718	975.377	582.963	0.742788	3.37373e-07	2.0978e-05	hypothetical protein && -	-
GLYMA_10G269700	450.657	483.205	509.71	97.6395	136.848	180.226	481.191	138.238	1.79712	1.83643e-17	1.46055e-15	hypothetical protein && Q9ZU50.2 RecName: Full=Amino-acid permease BAT1; AltName: Full=Bidirectional amino acid transporter 1; AltName: Full=GABA permease; Short=AtGABP	-	GLYMA_18G086600	7.27823	3.10707	0.826665	74.872	43.5022	54.9452	3.73732	57.7731	-4.01479	1.1876e-12	8.22573e-11	hypothetical protein && P59584.1 RecName: Full=Disease resistance protein RPH8A; AltName: Full=RPP8 homolog A	NB-ARC	GLYMA_10G247000	403.444	397.582	320.227	181.346	201.522	222.543	373.751	201.804	0.889036	3.47868e-07	2.15896e-05	hypothetical protein && Q8LGS1.2 RecName: Full=Protein MARD1; AltName: Full=Mediator of ABA-regulated dormancy1; AltName: Full=Senescence-associated protein SAG102	-
GLYMA_18G109900	986.869	1121.73	1068.81	2310.47	2089.15	2501.1	1059.14	2300.24	-1.11917	1.83875e-17	1.46055e-15	hypothetical protein && Q9SHJ8.2 RecName: Full=3-hydroxyisobutyryl-CoA hydrolase-like protein 5	-	GLYMA_U027100	1.03975	4.14276	0.826665	61.4621	45.4356	59.9402	2.00306	55.6126	-4.85029	1.24734e-12	8.62318e-11	hypothetical protein && Q9SCZ4.1 RecName: Full=Receptor-like protein kinase FERONIA; AltName: Full=Protein SIRENE; Flags: Precursor	Pkinase_Tyr	GLYMA_01G167500	515.102	594.592	521.37	209.246	321.176	325.696	543.688	285.373	0.930426	3.51323e-07	2.17627e-05	hypothetical protein && Q9SNY3.1 RecName: Full=GDP-mannose 4,6 dehydratase 1; AltName: Full=GDP-D-mannose dehydratase 1; Short=GMD 1	-
GLYMA_07G096300	489.455	567.335	793.211	162.4	176.229	211.49	616.667	183.373	1.74903	1.8717e-17	1.48392e-15	hypothetical protein && F4HQ17.2 RecName: Full=LEAF RUST 10 DISEASE-RESISTANCE LOCUS RECEPTOR-LIKE PROTEIN KINASE-like 1.4; AltName: Full=Probable receptor-like serine/threonine-protein kinase LRK10L-1.4; Flags: Precursor	Pkinase_Tyr	GLYMA_20G180000	49.9079	61.1057	44.6399	136.334	162.408	168.832	51.8845	155.858	-1.59507	1.30837e-12	9.02798e-11	hypothetical protein && Q9AV47.1 RecName: Full=Auxin response factor 22	Auxin_resp	GLYMA_09G066700	1733.86	1754.11	1757.25	1149.98	1193.84	1125.13	1748.41	1156.32	0.596442	3.62794e-07	2.24308e-05	hypothetical protein && Q94AF0.1 RecName: Full=Pre-mRNA cleavage factor Im 25 kDa subunit 1; AltName: Full=Cleavage and polyadenylation specificity factor 25 kDa subunit; Short=AtCFI-25; Short=CFIm-25; Short=CPSF 25 kDa subunit; AltName: Full=Cleavage and polyadenylation specificity factor subunit 25	-
GLYMA_18G091500	1379.83	1474.42	1425.41	648.605	650.767	714.469	1426.55	671.28	1.08719	1.94147e-17	1.53633e-15	hypothetical protein && Q500U8.1 RecName: Full=Tetraketide alpha-pyrone reductase 1; AltName: Full=Protein DIHYDROFLAVONOL 4-REDUCTASE-LIKE 1	Epimerase	GLYMA_18G029300	532.351	583.094	425.732	1003.51	868.111	952.05	513.726	941.223	-0.876031	1.44702e-12	9.96586e-11	hypothetical protein && O04203.1 RecName: Full=Nematode resistance protein-like HSPRO2; AltName: Full=AKINbetagamma-interacting protein 2; AltName: Full=Ortholog of sugar beet HS1 PRO-1 protein 2; AltName: Full=Protein Hs1pro-2	-	novel.612	13.6939	27.2967	15.0107	0	0	0	18.6671	0	6.79817	3.69911e-07	2.28277e-05	- && - && -	-
GLYMA_14G045100	514.326	586.749	904.834	203.249	190.997	143.445	668.636	179.23	1.90071	1.9748e-17	1.55975e-15	hypothetical protein && Q7G9P4.1 RecName: Full=Abscisic-aldehyde oxidase; AltName: Full=Aldehyde oxidase 3; Short=AO-3; Short=AtAO-3; Short=AtAO4; AltName: Full=Indole-3-acetaldehyde oxidase; Short=IAA oxidase	Fer2	GLYMA_20G233000	17693.4	16698.4	14687.4	9461.8	11050.5	10869.2	16359.7	10460.5	0.644991	1.67257e-12	1.14976e-10	hypothetical protein && Q5KTS5.1 RecName: Full=Glucose and ribitol dehydrogenase; AltName: Full=Carrot ABA-induced in somatic embryos 5 protein	adh_short	GLYMA_12G225900	505.621	289.582	255.181	161.294	146.643	155.684	350.128	154.541	1.18015	3.82408e-07	2.35544e-05	hypothetical protein && -	-
GLYMA_18G070000	540.191	403.39	288.44	0	0	0.919522	410.674	0.306507	10.2123	2.02347e-17	1.59519e-15	hypothetical protein && O23627.1 RecName: Full=Glycine--tRNA ligase, mitochondrial 1; AltName: Full=Diadenosine tetraphosphate synthetase; Short=AP-4-A synthetase; AltName: Full=Glycyl-tRNA synthetase 1; Short=GlyRS-1; Flags: Precursor	-	GLYMA_04G063200	859.871	842.016	991.998	1494.09	1374.67	1512.49	897.962	1460.42	-0.699793	1.70313e-12	1.16857e-10	hypothetical protein && -	-	GLYMA_16G201500	205.409	210.066	223.158	75.8516	98.9618	124.166	212.878	99.6597	1.09798	3.94508e-07	2.42541e-05	hypothetical protein && O64639.1 RecName: Full=Receptor-like serine/threonine-protein kinase At2g45590	Pkinase_Tyr
GLYMA_19G246000	1250.5	1177.81	1307.86	537.017	539.516	388.958	1245.39	488.497	1.35104	2.05325e-17	1.61564e-15	hypothetical protein && Q84ZT9.1 RecName: Full=Protein WAVE-DAMPENED 2; Short=AtWVD2	-	GLYMA_10G147100	162.201	178.139	193.44	330.778	433.089	365.635	177.926	376.501	-1.08014	1.78331e-12	1.22128e-10	hypothetical protein && -	-	GLYMA_11G142100	776.34	722.768	592.421	400.183	392.249	431.714	697.176	408.048	0.7725	3.98628e-07	2.44614e-05	hypothetical protein && Q1S9I9.3 RecName: Full=Probable histone H2B.1	Histone
GLYMA_13G176100	3722.64	4336.98	4931.15	1313.15	1632.33	1951.23	4330.26	1632.24	1.40739	2.07427e-17	1.62912e-15	hypothetical protein && P0CG71.1 RecName: Full=Polyubiquitin-A; Contains: RecName: Full=Ubiquitin; Contains: RecName: Full=Ubiquitin-related; Flags: Precursor	ubiquitin	GLYMA_11G184100	2685.67	3109.14	3552.18	1713.12	2035.9	1738.27	3115.66	1829.09	0.768619	1.79021e-12	1.22371e-10	hypothetical protein && Q9SWB4.1 RecName: Full=Poly [ADP-ribose] polymerase 3; Short=PARP-3; AltName: Full=NAD(+) ADP-ribosyltransferase 3; Short=ADPRT-3; AltName: Full=Poly[ADP-ribose] synthase 3	WGR	GLYMA_10G223700	33.7081	30.8571	33.0235	93.2888	79.1695	101.243	32.5295	91.2336	-1.48575	4.07165e-07	2.49385e-05	hypothetical protein && -	-
GLYMA_18G080000	979.905	1336.36	1182.41	335.76	470.6	447.807	1166.23	418.056	1.47949	2.38013e-17	1.86585e-15	hypothetical protein && Q42588.2 RecName: Full=Serine acetyltransferase 1, chloroplastic; Short=AtSAT-1; AltName: Full=AtSERAT2;1; AltName: Full=SAT-p	Hexapep	GLYMA_16G135700	105.015	70.4269	131.44	25.7023	17.4009	19.9801	102.294	21.0278	2.29481	1.89943e-12	1.29588e-10	hypothetical protein && O43709.2 RecName: Full=Probable 18S rRNA (guanine-N(7))-methyltransferase; AltName: Full=Bud site selection protein 23 homolog; AltName: Full=Metastasis-related methyltransferase 1; AltName: Full=Williams-Beuren syndrome chromosomal region 22 protein	-	GLYMA_11G184100	9852.24	11489.5	10720.6	7435.2	7147.74	6375.42	10687.5	6986.12	0.61327	4.0822e-07	2.49564e-05	hypothetical protein && Q9SWB4.1 RecName: Full=Poly [ADP-ribose] polymerase 3; Short=PARP-3; AltName: Full=NAD(+) ADP-ribosyltransferase 3; Short=ADPRT-3; AltName: Full=Poly[ADP-ribose] synthase 3	WGR
GLYMA_03G001800	297.453	295.532	325.977	78.7094	79.746	111.262	306.321	89.9058	1.76615	2.39996e-17	1.87788e-15	hypothetical protein && Q9C9Y6.1 RecName: Full=Thioredoxin H9; Short=AtTrxh9; AltName: Full=Thioredoxin 9; Short=AtTRX9	-	GLYMA_17G179900	54.0669	52.8202	53.7332	2.23498	3.86686	2.99701	53.5401	3.03295	4.12685	1.90289e-12	1.29588e-10	hypothetical protein && O43709.2 RecName: Full=Probable 18S rRNA (guanine-N(7))-methyltransferase; AltName: Full=Bud site selection protein 23 homolog; AltName: Full=Metastasis-related methyltransferase 1; AltName: Full=Williams-Beuren syndrome chromosomal region 22 protein	-	GLYMA_17G077900	329.707	301.45	299.212	143.857	169.135	186.248	310.123	166.413	0.899464	4.10015e-07	2.50193e-05	hypothetical protein && Q9SD84.1 RecName: Full=PLASMODESMATA CALLOSE-BINDING PROTEIN 2; Short=AtPDCB2; AltName: Full=Glucan endo-1,3-beta-glucosidase-like protein 3; Flags: Precursor	-
GLYMA_13G299200	261.64	253.467	255.843	60.7756	70.8853	86.4351	256.983	72.6987	1.81925	2.46626e-17	1.92616e-15	hypothetical protein && Q9LR64.1 RecName: Full=Photosystem II repair protein PSB27-H1, chloroplastic; Short=Psb27-H1; AltName: Full=Thylakoid lumenal protein PSB27-H1; Flags: Precursor	-	GLYMA_19G205000	5032.38	4820.1	3646.42	7254.76	7805.26	7646.37	4499.63	7568.8	-0.750824	2.00061e-12	1.35989e-10	hypothetical protein && Q43291.2 RecName: Full=60S ribosomal protein L21-1	-	GLYMA_05G232700	2693.49	2881.58	2841.02	1932.91	1886.57	1817.59	2805.36	1879.02	0.578078	4.19882e-07	2.55737e-05	hypothetical protein && J3SDX8.1 RecName: Full=Putative lysosomal acid lipase/cholesteryl ester hydrolase; Short=Acid cholesteryl ester hydrolase; Short=LAL; AltName: Full=Cholesteryl esterase; AltName: Full=Lipase A; AltName: Full=Sterol esterase; Flags: Precursor	-
GLYMA_17G144100	1864.31	1462.56	1785.96	717.351	744.296	564.586	1704.28	675.411	1.33596	2.51518e-17	1.96072e-15	hypothetical protein && Q2V9B0.1 RecName: Full=Transcription factor MYB1R1; AltName: Full=Myb-related protein R1; Short=StMYB1R-1	Myb_DNA-binding	GLYMA_15G121700	255.778	254.78	287.679	482.757	482.391	506.495	266.079	490.547	-0.880049	2.15438e-12	1.46169e-10	hypothetical protein && Q9FIK1.1 RecName: Full=BTB/POZ domain-containing protein At5g47800	-	GLYMA_01G088700	128.512	290.769	292.208	97.6481	101.661	62.0828	237.163	87.1305	1.44226	4.2975e-07	2.61261e-05	hypothetical protein && Q6NL24.1 RecName: Full=Probable enoyl-CoA hydratase 1, peroxisomal; AltName: Full=Enoyl-CoA hydratase isoform A	-
GLYMA_08G033800	1203.74	866.102	986.822	390.558	411.529	398.153	1018.89	400.08	1.34897	2.60373e-17	2.02598e-15	hypothetical protein && Q0JLP9.1 RecName: Full=Probable protein phosphatase 2C 6; Short=OsPP2C06	PP2C	GLYMA_17G235300	92.5375	85.9623	46.2932	233.556	202.044	219.781	74.931	218.46	-1.55657	2.36211e-12	1.59966e-10	hypothetical protein && A0A109QYD3.1 RecName: Full=Strigolactone esterase RMS3; AltName: Full=Protein DWARF 14 homolog; Short=PsD14; AltName: Full=Protein RAMOSUS 3	-	GLYMA_09G137500	406.604	318.065	453.322	218.836	222.214	176.697	392.664	205.916	0.93208	4.3105e-07	2.61565e-05	hypothetical protein && F4JVN6.1 RecName: Full=Tripeptidyl-peptidase 2; AltName: Full=Tripeptidyl-peptidase II; Short=TPPII	-
GLYMA_09G164000	18.9017	18.3359	11.8537	107.603	111.251	142.526	16.3638	120.46	-2.88406	2.74154e-17	2.12926e-15	hypothetical protein && -	-	GLYMA_06G135900	137.247	155.354	107.466	319.603	275.514	312.688	133.356	302.602	-1.18802	2.37992e-12	1.60874e-10	hypothetical protein && -	-	GLYMA_11G191600	424.511	300.263	220.156	108.11	129.55	170.011	314.977	135.891	1.21403	4.46073e-07	2.7018e-05	hypothetical protein && Q9SGE3.1 RecName: Full=Histone H2B.2; AltName: Full=HTB8	Histone
GLYMA_09G234200	688.421	732.358	796.175	1652.9	1488.59	1725.02	738.984	1622.17	-1.13434	2.8626e-17	2.21917e-15	hypothetical protein && Q9M1S3.1 RecName: Full=Probable RNA-binding protein ARP1; AltName: Full=ABA-regulated RNA-binding protein 1	RRM_1	GLYMA_10G179400	49.9079	20.7138	34.7199	126.277	127.606	139.86	35.1139	131.248	-1.90335	2.43654e-12	1.64397e-10	hypothetical protein && O48780.1 RecName: Full=3-ketoacyl-CoA synthase 11; Short=KCS-11; AltName: Full=Very long-chain fatty acid condensing enzyme 11; Short=VLCFA condensing enzyme 11	-	GLYMA_01G017700	765.806	1042.02	639.454	419.364	412.041	478.515	815.76	436.64	0.900741	4.50564e-07	2.72396e-05	hypothetical protein && -	-
GLYMA_18G236800	260.645	351.618	387.221	90.6652	95.4983	55.1713	333.161	80.4449	2.05283	3.01814e-17	2.33544e-15	hypothetical protein && Q40353.1 RecName: Full=Mitogen-activated protein kinase homolog MMK2	Pkinase	GLYMA_05G212900	436.694	456.739	465.412	252.553	246.513	233.767	452.949	244.277	0.891984	2.46313e-12	1.65884e-10	hypothetical protein && Q6NW58.2 RecName: Full=Spastin	AAA	GLYMA_03G213300	2345.87	2370.06	1905.35	1124.7	1353.98	1489.03	2207.1	1322.57	0.738825	4.56423e-07	2.75428e-05	TSPO [Source:Projected from Arabidopsis thaliana (AT2G47770) UniProtKB/TrEMBL;Acc:A0A178W1Q1] && O82245.1 RecName: Full=Translocator protein homolog; Short=AtTSPO	-
GLYMA_12G224300	264.624	248.074	349.685	71.7351	88.6066	56.0908	287.461	72.1442	1.99717	3.08947e-17	2.38623e-15	hypothetical protein && -	-	GLYMA_01G018400	1051.18	977.691	846.505	1543.26	1509.04	1630.37	958.46	1560.89	-0.705268	2.65082e-12	1.78196e-10	hypothetical protein && Q39204.2 RecName: Full=Transcription factor MYC2; Short=AtMYC2; AltName: Full=Basic helix-loop-helix protein 6; Short=AtbHLH6; Short=bHLH 6; AltName: Full=Protein JASMONATE INSENSITIVE 1; AltName: Full=R-homologous Arabidopsis protein 1; Short=RAP-1; AltName: Full=Transcription factor EN 38; AltName: Full=Z-box binding factor 1 protein; AltName: Full=bHLH transcription fac…	HLH	GLYMA_14G176300	705.763	621.889	657.467	399.311	375.155	430.759	661.706	401.742	0.720638	4.60514e-07	2.77353e-05	hypothetical protein && Q9ZPE7.1 RecName: Full=Protein EXORDIUM; Flags: Precursor	-
GLYMA_07G051000	1102.27	1214.48	1088.57	370.631	478.476	511.254	1135.11	453.454	1.32304	3.2246e-17	2.48603e-15	hypothetical protein && Q9MAM1.2 RecName: Full=CBL-interacting serine/threonine-protein kinase 9; AltName: Full=SNF1-related kinase 3.12; AltName: Full=SOS2-like protein kinase PKS6	Pkinase	GLYMA_20G148200	72853	68706.6	68553.6	50748.7	47860.2	51014.1	70037.8	49874.3	0.489837	2.77642e-12	1.86295e-10	hypothetical protein && P25974.1 RecName: Full=Beta-conglycinin, beta chain; Flags: Precursor	Cupin_2	GLYMA_06G234200	191.715	200.571	148.105	63.6456	95.3632	81.1852	180.13	80.0647	1.16894	4.61309e-07	2.77353e-05	hypothetical protein && Q9ZRA2.2 RecName: Full=Homogentisate 1,2-dioxygenase; AltName: Full=Homogentisate oxygenase; AltName: Full=Homogentisic acid oxidase; AltName: Full=Homogentisicase	-
GLYMA_05G245600	5869.48	5159.94	4174.48	1664.85	2278.18	1951.23	5067.97	1964.75	1.36703	3.42863e-17	2.63847e-15	hypothetical protein && Q9M7R0.1 RecName: Full=Calcium-binding allergen Ole e 8; AltName: Full=PCA18/PCA23; AltName: Allergen=Ole e 8	-	GLYMA_11G103500	985.681	951.799	1046.56	1584.6	1514.84	1504.5	994.679	1534.65	-0.624463	2.81163e-12	1.88312e-10	hypothetical protein && P93472.1 RecName: Full=Delta(24)-sterol reductase; AltName: Full=Cell elongation protein diminuto	FAD_binding_4	GLYMA_20G164700	1478.94	2003.34	1534.09	2560.65	2760.14	2980.93	1672.12	2767.24	-0.727274	4.6222e-07	2.77392e-05	hypothetical protein && P23472.2 RecName: Full=Hevamine-A; Includes: RecName: Full=Chitinase; Includes: RecName: Full=Lysozyme; Flags: Precursor	-
GLYMA_06G175900	1180.86	1000.93	1389.85	483.216	473.553	485.508	1190.54	480.759	1.30855	3.46378e-17	2.66064e-15	hypothetical protein && P51567.1 RecName: Full=Serine/threonine-protein kinase AFC2	Pkinase	GLYMA_13G089700	361.832	329.349	347.199	585.566	618.698	602.399	346.127	602.221	-0.799296	2.83404e-12	1.89466e-10	hypothetical protein && Q9C9Q8.2 RecName: Full=Probable pectin methyltransferase QUA2; AltName: Full=Protein OVERSENSITIVE TO SUGAR 1; AltName: Full=Protein QUASIMODO 2; AltName: Full=Protein TUMOROUS SHOOT DEVELOPMENT 2	-	GLYMA_07G226600	3067.44	3026.37	1964.39	1652.17	1441.24	1406.89	2686.07	1500.1	0.840056	4.79324e-07	2.87129e-05	hypothetical protein && Q9ZQ80.1 RecName: Full=Nodulin-related protein 1; Short=AtNRP1; AltName: Full=RPS2-interacting protein 11	-
GLYMA_13G200400	872.464	762.558	778.394	356.683	345.566	341.143	804.472	347.797	1.21011	3.513e-17	2.69351e-15	hypothetical protein && Q9FWW9.1 RecName: Full=Flavin-containing monooxygenase FMO GS-OX-like 2; AltName: Full=Flavin-monooxygenase glucosinolate S-oxygenase-like 2	FMO-like	GLYMA_05G067800	81.1003	70.4269	92.5864	192.209	197.21	234.766	81.3712	208.061	-1.34939	2.98363e-12	1.99102e-10	hypothetical protein && Q9LTC0.1 RecName: Full=Probable receptor-like protein kinase At5g47070	Pkinase_Tyr	GLYMA_20G117400	172.754	149.538	126.09	41.8492	65.6747	74.4993	149.461	60.6744	1.30323	4.89426e-07	2.92644e-05	hypothetical protein && -	-
GLYMA_U025900	4894.55	4603.39	4619.99	1354	2044.84	2054.21	4705.98	1817.69	1.37224	3.70984e-17	2.83924e-15	hypothetical protein && Q9LDA7.1 RecName: Full=Probable protein phosphatase 2C 39; Short=AtPP2C39	PP2C	GLYMA_06G202200	592.656	506.452	548.905	935.341	867.144	943.059	549.338	915.181	-0.736121	3.26058e-12	2.17186e-10	hypothetical protein && P42730.2 RecName: Full=Chaperone protein ClpB1; AltName: Full=ATP-dependent Clp protease ATP-binding subunit ClpB homolog 1; AltName: Full=Casein lytic proteinase B1; AltName: Full=Heat shock protein 101; AltName: Full=Protein DEFECTIVE IN LONG-TERM ACQUIRED THERMOTOLERANCE	AAA	GLYMA_03G234400	6009.52	5722.8	5617.99	3738.53	3971.97	4058.3	5783.44	3922.93	0.560038	5e-07	2.98422e-05	hypothetical protein && P34913.2 RecName: Full=Bifunctional epoxide hydrolase 2; Includes: RecName: Full=Cytosolic epoxide hydrolase 2; Short=CEH; AltName: Full=Epoxide hydratase; AltName: Full=Soluble epoxide hydrolase; Short=SEH; Includes: RecName: Full=Lipid-phosphate phosphatase	-
GLYMA_13G037100	1457.42	1327.74	1581.48	496.168	635.999	376.084	1455.55	502.75	1.53439	3.91991e-17	2.99456e-15	hypothetical protein && Q9SDQ3.1 RecName: Full=Scarecrow-like protein 1; Short=AtSCL1; AltName: Full=GRAS family protein 4; Short=AtGRAS-4	GRAS	GLYMA_13G215000	719.505	677.341	707.625	1147.66	1045.99	1197.8	701.491	1130.49	-0.688017	3.34527e-12	2.22264e-10	hypothetical protein && Q8VYW2.1 RecName: Full=Inactive beta-amylase 9; AltName: Full=1,4-alpha-D-glucan maltohydrolase; AltName: Full=Inactive beta-amylase 3	-	GLYMA_07G176000	2347.98	2131.51	2052.46	1496.11	1264.91	921.69	2177.32	1227.57	0.826346	5.06135e-07	3.01533e-05	hypothetical protein && -	-
GLYMA_02G072500	377.04	328.968	411.917	117.566	107.312	138.848	372.641	121.242	1.61913	4.19354e-17	3.19777e-15	hypothetical protein && -	-	GLYMA_20G146200	124356	123065	113382	87489.6	82082.9	85136.1	120268	84902.8	0.502357	3.349e-12	2.22264e-10	hypothetical protein && P25974.1 RecName: Full=Beta-conglycinin, beta chain; Flags: Precursor	Cupin_2	GLYMA_18G084800	1040.74	930.46	785.558	572.811	557.785	520.54	918.918	550.378	0.738966	5.12707e-07	3.04893e-05	hypothetical protein && P49199.2 RecName: Full=40S ribosomal protein S8	-
GLYMA_07G045600	1033.63	1263.02	1324.65	525.061	518.841	501.139	1207.1	515.014	1.22889	4.23668e-17	3.2248e-15	hypothetical protein && Q9LUM0.1 RecName: Full=1-phosphatidylinositol-3-phosphate 5-kinase FAB1B; Short=Phosphatidylinositol 3-phosphate 5-kinase; AltName: Full=FYVE finger-containing phosphoinositide kinase; AltName: Full=PIKfyve; AltName: Full=Phosphatidylinositol 3-phosphate 5-kinase type III; Short=PIPkin-III; Short=Type III PIP kinase; AltName: Full=Protein FORMS APLOID AND BINUCLEATE CELLS …	-	GLYMA_14G031800	265.136	229.923	254.613	440.292	458.223	544.457	249.891	480.991	-0.94487	3.67207e-12	2.43263e-10	hypothetical protein && P18212.2 RecName: Full=Oxygen-evolving enhancer protein 2-2, chloroplastic; Short=OEE2; AltName: Full=23 kDa subunit of oxygen evolving system of photosystem II; AltName: Full=23 kDa thylakoid membrane protein; AltName: Full=OEC 23 kDa subunit; Flags: Precursor	-	GLYMA_13G074000	293.892	205.318	337.239	138.625	135.848	132.762	278.817	135.745	1.0409	5.19983e-07	3.0845e-05	hypothetical protein && -	-
[truncated: 46,911 more rows]
